# Supplementary material for: Protein folding while chaperone bound is dependent on weak interactions
Source: Nat Commun. 2019 Oct 23;10:4833. doi: 10.1038/s41467-019-12774-6 (PMC6811625; doi:10.1038/s41467-019-12774-6)
Supplement: Supplementary file 4 — Source Data [file 41467_2019_12774_MOESM4_ESM.xlsx]

## Sheet: Fig.1a
Time (s)	0 uM	5 uM	10 uM	20.1 uM	40.2 uM	80.4 uM	160.7 uM	321.4 uM	482.1 uM	642.8 uM
0.024852	3.5913	3.42
0.025348	3.6162	3.4111
0.025844	3.6383	3.4221
0.02634	3.6905	3.4378
0.026836	3.6793	3.4429
0.027332	3.7116	3.4545
0.027828	3.7099	3.4585
0.028324	3.7357	3.4823
0.02882	3.7763	3.5073
0.029316	3.7862	3.51
0.029812	3.8126	3.5298
0.030308	3.8189	3.5075
0.030804	3.8326	3.5318
0.0313	3.8566	3.522
0.031796	3.8492	3.5405
0.032292	3.8775	3.5666
0.032788	3.8817	3.5772
0.033284	3.9132	3.5712
0.03378	3.9179	3.5929
0.034276	3.9424	3.5872
0.034772	3.9466	3.6127
0.035268	3.9708	3.6153
0.035764	4.0064	3.6341
0.03626	4.0116	3.6318
0.036756	4.0156	3.6572
0.037252	4.0219	3.6506
0.037748	4.0224	3.667
0.038244	4.0667	3.6762
0.03874	4.0687	3.696
0.039236	4.0684	3.6863
0.039732	4.1087	3.6908
0.040228	4.0938	3.6992
0.040724	4.1158	3.7096
0.04122	4.1306	3.7187
0.041716	4.1202	3.729
0.042212	4.1501	3.7605
0.042708	4.1558	3.7367
0.043204	4.1681	3.7421
0.0437	4.1856	3.7738
0.044196	4.2127	3.7662
0.044692	4.2185	3.7692
0.045188	4.2252	3.7874
0.045684	4.2233	3.812
0.04618	4.239	3.7943
0.046676	4.2332	3.8121
0.047172	4.2675	3.818
0.047668	4.2835	3.8178
0.048164	4.2884	3.8417
0.04866	4.293	3.8534
0.049156	4.3129	3.8544
0.049652	4.3098	3.8563
0.050148	4.3347	3.8512
0.050644	4.3425	3.8833
0.05114	4.3303	3.89
0.051636	4.3475	3.889
0.052132	4.3631	3.9004
0.052628	4.364	3.8911
0.053124	4.3773	3.8937
0.05362	4.381	3.9187
0.054116	4.3835	3.9166
0.054612	4.3772	3.9186
0.055108	4.4026	3.9175
0.055604	4.4198	3.9669
0.0561	4.4433	3.9358
0.056596	4.444	3.9362
0.057092	4.4364	3.9287
0.057588	4.4519	3.9622
0.058084	4.4613	3.9776
0.05858	4.4476	3.9622
0.059076	4.466	3.9809
0.059572	4.4587	3.9696
0.060068	4.4968	3.9974
0.060564	4.4796	3.9898
0.06106	4.5084	4.0015
0.061556	4.4973	4.0176
0.062052	4.5238	4.0259
0.062548	4.5277	4.0084
0.063044	4.5079	4.0254
0.06354	4.536	4.0258
0.064036	4.5315	4.0283
0.064532	4.5205	4.0487
0.065028	4.5323	4.0462
0.065524	4.5434	4.0575
0.06602	4.5663	4.0489
0.066516	4.5523	4.0651
0.067012	4.5735	4.0522
0.067508	4.588	4.0816
0.068004	4.5694	4.0739
0.0685	4.5675	4.0676
0.068996	4.5894	4.0809
0.069492	4.5873	4.1019
0.069988	4.5957	4.0859
0.070484	4.6031	4.1139
0.07098	4.5987	4.1068
0.071476	4.6262	4.1065
0.071972	4.6275	4.1152
0.072468	4.593	4.1266
0.072964	4.642	4.1318
0.07346	4.6136	4.1306
0.073956	4.6602	4.1348
0.074452	4.6666	4.1454
0.074948	4.6211	4.1467
0.075444	4.6264	4.1578
0.07594	4.6555	4.1302
0.076436	4.655	4.1671
0.076932	4.6879	4.1604
0.077428	4.6534	4.1755
0.077924	4.6577	4.1715
0.07842	4.6418	4.1753
0.078916	4.7014	4.1972
0.079412	4.6941	4.1861
0.079908	4.6944	4.1703
0.080404	4.6933	4.2047
0.0809	4.6836	4.1956
0.081396	4.7034	4.2135
0.081892	4.7042	4.2168
0.082388	4.7256	4.2107
0.082884	4.708	4.228
0.08338	4.7129	4.2339
0.083876	4.6999	4.2434
0.084372	4.7069	4.2425
0.084868	4.7266	4.2602
0.085364	4.704	4.2462
0.08586	4.7146	4.2413
0.086356	4.7196	4.2183
0.086852	4.7347	4.2683
0.087348	4.7377	4.245
0.087844	4.7364	4.2374
0.08834	4.7349	4.2634
0.088836	4.7529	4.2744
0.089332	4.7781	4.275
0.089828	4.755	4.2651
0.090324	4.7405	4.288
0.09082	4.7685	4.2784
0.091316	4.7522	4.291
0.091812	4.7591	4.3071
0.092308	4.7712	4.3042
0.092804	4.7669	4.2854
0.0933	4.7627	4.3188
0.093796	4.7775	4.3119
0.094292	4.7725	4.3175
0.094788	4.7914	4.3012
0.095284	4.7809	4.3207
0.09578	4.7866	4.32
0.096276	4.775	4.3085
0.096772	4.8012	4.3369
0.097268	4.7535	4.3395
0.097764	4.7943	4.3211
0.09826	4.7889	4.3428
0.098756	4.8035	4.365
0.099252	4.7991	4.3589
0.099748	4.7986	4.3628
0.10024	4.7924	4.3525
0.10074	4.7993	4.3773
0.10124	4.7918	4.3906
0.10173	4.7926	4.392
0.10223	4.8053	4.3554
0.10272	4.805	4.3801
0.10322	4.8157	4.3673
0.10372	4.8044	4.3969
0.10421	4.8014	4.3905
0.10471	4.8044	4.3803
0.1052	4.811	4.3775
0.1057	4.8293	4.3969
0.1062	4.8461	4.4064
0.10669	4.8492	4.3947
0.10719	4.8169	4.4193
0.10768	4.8057	4.394
0.10818	4.8405	4.414
0.10868	4.821	4.4299
0.10917	4.821	4.4176
0.10967	4.8306	4.4187
0.11016	4.8486	4.4242
0.11066	4.8453	4.4122
0.11116	4.8446	4.4372
0.11165	4.8273	4.4499
0.11215	4.8396	4.4221
0.11264	4.8413	4.433
0.11314	4.8337	4.4289
0.11364	4.8401	4.4428
0.11413	4.8381	4.4216
0.11463	4.8357	4.4545
0.11512	4.8505	4.4566
0.11562	4.8535	4.4486
0.11612	4.8597	4.4563
0.11661	4.8645	4.4686
0.11711	4.8831	4.4686
0.1176	4.8678	4.4641
0.1181	4.8651	4.4786
0.1186	4.8757	4.4807
0.11909	4.8751	4.4493
0.11959	4.8857	4.4919
0.12008	4.8725	4.4907
0.12058	4.8495	4.4866
0.12108	4.874	4.4926
0.12157	4.8594	4.5143
0.12207	4.8812	4.48
0.12256	4.8946	4.5019
0.12306	4.874	4.5137
0.12356	4.8863	4.4785
0.12405	4.8706	4.4898
0.12455	4.8889	4.5156
0.12504	4.8816	4.5203
0.12554	4.8949	4.5308
0.12604	4.8509	4.5326
0.12653	4.8748	4.4969
0.12703	4.8884	4.5414
0.12752	4.8957	4.5095
0.12802	4.9017	4.5122
0.12852	4.8906	4.5257
0.12901	4.8882	4.5471
0.12951	4.8833	4.5288
0.13	4.899	4.5247
0.1305	4.8876	4.5374
0.131	4.8878	4.5412
0.13149	4.9183	4.5193
0.13199	4.8783	4.5388
0.13248	4.8872	4.5602
0.13298	4.902	4.5671
0.13348	4.8996	4.5338
0.13397	4.8936	4.5668
0.13447	4.8991	4.5548
0.13496	4.8943	4.5939
0.13546	4.8896	4.5793
0.13596	4.9133	4.5608
0.13645	4.9022	4.5414
0.13695	4.8895	4.569
0.13744	4.8982	4.5769
0.13794	4.9169	4.5928
0.13844	4.9042	4.5643
0.13893	4.8963	4.5802
0.13943	4.9057	4.5968
0.13992	4.8993	4.5686
0.14042	4.8952	4.6021
0.14092	4.9316	4.5718
0.14141	4.9056	4.6063
0.14191	4.9207	4.5961
0.1424	4.9054	4.5857
0.1429	4.8899	4.5921
0.1434	4.8975	4.5952
0.14389	4.9057	4.6092
0.14439	4.8897	4.6128
0.14488	4.9108	4.6128
0.14538	4.9258	4.6253
0.14588	4.92	4.5949
0.14637	4.9262	4.6024
0.14687	4.9238	4.6235
0.14736	4.9028	4.6041
0.14786	4.8874	4.6085
0.14836	4.8963	4.6006
0.14885	4.891	4.6139
0.14935	4.9464	4.6077
0.14984	4.93	4.6315
0.15034	4.9171	4.6093
0.15084	4.9126	4.6106
0.15133	4.9117	4.6549
0.15183	4.9152	4.6581
0.15232	4.9089	4.6318
0.15282	4.9051	4.6347
0.15332	4.903	4.621
0.15381	4.9269	4.6416
0.15431	4.9315	4.6439
0.1548	4.9198	4.6463
0.1553	4.9355	4.641
0.1558	4.9246	4.6313
0.15629	4.9235	4.6573
0.15679	4.932	4.6442
0.15728	4.937	4.6591
0.15778	4.9317	4.6513
0.15828	4.959	4.6471
0.15877	4.9063	4.6485
0.15927	4.9309	4.6482
0.15976	4.9169	4.6643
0.16026	4.9317	4.6612
0.16076	4.9149	4.6484
0.16125	4.9252	4.6501
0.16175	4.9154	4.6724
0.16224	4.9356	4.6872
0.16274	4.9236	4.6613
0.16324	4.9245	4.6606
0.16373	4.9245	4.6705
0.16423	4.9263	4.6799
0.16472	4.9312	4.6869
0.16522	4.9343	4.6615
0.16572	4.9595	4.6899
0.16621	4.9305	4.6785
0.16671	4.9173	4.6607
0.1672	4.927	4.6794
0.1677	4.9613	4.6885
0.1682	4.9423	4.6667
0.16869	4.9335	4.6932
0.16919	4.9207	4.7052
0.16968	4.924	4.6977
0.17018	4.9471	4.712
0.17068	4.9358	4.6862
0.17117	4.9345	4.7127
0.17167	4.9476	4.7081
0.17216	4.9583	4.7139
0.17266	4.9446	4.7087
0.17316	4.9537	4.6849
0.17365	4.9468	4.6832
0.17415	4.9306	4.6879
0.17464	4.9215	4.6872
0.17514	4.9343	4.7224
0.17564	4.9218	4.7091
0.17613	4.9226	4.7014
0.17663	4.9476	4.721
0.17712	4.9315	4.7244
0.17762	4.9293	4.7132
0.17812	4.9576	4.6951
0.17861	4.9513	4.74
0.17911	4.9232	4.6943
0.1796	4.9407	4.7159
0.1801	4.942	4.7365
0.1806	4.9443	4.722
0.18109	4.9593	4.7298
0.18159	4.9279	4.7304
0.18208	4.9708	4.7376
0.18258	4.952	4.7544
0.18308	4.9501	4.7176
0.18357	4.9547	4.7045
0.18407	4.9483	4.7226
0.18456	4.9512	4.7254
0.18506	4.9534	4.717
0.18556	4.9496	4.7388
0.18605	4.9498	4.7709
0.18655	4.9618	4.7471
0.18704	4.9611	4.7432
0.18754	4.9418	4.7245
0.18804	4.971	4.7484
0.18853	4.9756	4.7491
0.18903	4.9637	4.75
0.18952	4.9586	4.747
0.19002	4.9481	4.76
0.19052	4.9371	4.7694
0.19101	4.9478	4.7642
0.19151	4.9461	4.7763
0.192	4.9605	4.7425
0.1925	4.9433	4.7522
0.193	4.9738	4.7448
0.19349	4.9387	4.7667
0.19399	4.9546	4.7375
0.19448	4.9523	4.7494
0.19498	4.9607	4.7638
0.19548	4.9502	4.751
0.19597	4.9409	4.7631
0.19647	4.9063	4.7724
0.19696	4.9438	4.7797
0.19746	4.974	4.7756
0.19796	4.9438	4.7814
0.19845	4.9384	4.7903
0.19895	4.9553	4.7934
0.19944	4.9772	4.7818
0.19994	4.9614	4.7725
0.20044	4.9439	4.7686
0.20093	4.9523	4.766
0.20143	4.9587	4.778
0.20192	4.9595	4.7789
0.20242	4.9656	4.7826
0.20292	4.9511	4.766
0.20341	4.963	4.7816
0.20391	4.9671	4.7869
0.2044	4.9576	4.7834
0.2049	4.9728	4.7635
0.2054	4.9484	4.7718
0.20589	4.9505	4.7693
0.20639	4.9427	4.8053
0.20688	4.9385	4.76
0.20738	4.9502	4.7872
0.20788	4.9684	4.8042
0.20837	4.9497	4.7931
0.20887	4.9402	4.7732
0.20936	4.943	4.7841
0.20986	4.9647	4.791
0.21036	4.946	4.8233
0.21085	4.946	4.8256
0.21135	4.9628	4.8072
0.21184	4.953	4.8084
0.21234	4.9643	4.7805
0.21284	4.9482	4.7876
0.21333	4.9625	4.7843
0.21383	4.9756	4.7814
0.21432	4.9479	4.823
0.21482	4.9526	4.8101
0.21532	4.9494	4.7779
0.21581	4.9691	4.7974
0.21631	4.9543	4.8032
0.2168	4.9511	4.8045
0.2173	4.9759	4.8127
0.2178	4.972	4.7932
0.21829	4.9606	4.7984
0.21879	4.9575	4.8222
0.21928	4.9396	4.7955
0.21978	4.9749	4.7891
0.22028	4.9566	4.8244
0.22077	4.9637	4.8109
0.22127	4.9635	4.8336
0.22176	4.9809	4.8213
0.22226	4.9399	4.7932
0.22276	4.943	4.7759
0.22325	4.958	4.7979
0.22375	4.9659	4.7989
0.22424	4.9792	4.814
0.22474	4.9556	4.8159
0.22524	4.9422	4.8235
0.22573	4.9541	4.8125
0.22623	4.9588	4.8333
0.22672	4.9696	4.8384
0.22722	4.9545	4.8175
0.22772	4.9717	4.8214
0.22821	4.9742	4.8376
0.22871	4.9608	4.8493
0.2292	4.9531	4.8292
0.2297	4.991	4.8155
0.2302	4.9483	4.8077
0.23069	4.9678	4.8334
0.23119	4.9307	4.8399
0.23168	4.96	4.8439
0.23218	4.97	4.8485
0.23268	4.9452	4.7954
0.23317	4.9758	4.8521
0.23367	4.963	4.81
0.23416	4.965	4.8198
0.23466	4.9746	4.8436
0.23516	4.9531	4.8371
0.23565	4.9449	4.8338
0.23615	4.967	4.859
0.23664	4.9616	4.8408
0.23714	4.9538	4.8495
0.23764	4.9286	4.8412
0.23813	4.9665	4.8426
0.23863	4.9581	4.8407
0.23912	4.9683	4.8454
0.23962	4.9575	4.8402
0.24012	4.9474	4.8182
0.24061	4.9468	4.853
0.24111	4.9641	4.8384
0.2416	4.9578	4.8706
0.2421	4.9753	4.8421
0.2426	4.9511	4.8565
0.24309	4.9474	4.83
0.24359	4.9649	4.8501
0.24408	4.9578	4.8418
0.24458	4.9691	4.8486
0.24508	4.9767	4.8541
0.24557	4.9811	4.8346
0.24607	4.9678	4.8307
0.24656	4.9735	4.8313
0.24706	4.971	4.8572
0.24756	4.9797	4.8593
0.24805	4.9718	4.8613
0.24855	4.9411	4.8517
0.24904	4.9684	4.8616
0.24954	4.9687	4.8516
0.25004	4.9616	4.8557
0.25053	4.9976	4.8762
0.25103	4.9548	4.8822
0.25152	4.9553	4.8727
0.25202	4.9715	4.8697
0.25252	4.9769	4.8524
0.25301	4.9633	4.8507
0.25351	4.9505	4.861
0.254	4.9477	4.8548
0.2545	4.9577	4.861
0.255	4.9513	4.866
0.25549	4.9626	4.8839
0.25599	4.9575	4.8814
0.25648	4.9833	4.8679
0.25698	4.9675	4.8732
0.25748	4.9564	4.8538
0.25797	4.9513	4.874
0.25847	4.9438	4.8941
0.25896	4.97	4.8598
0.25946	4.9908	4.8568
0.25996	4.9563	4.8767
0.26045	4.9469	4.8691
0.26095	4.9646	4.8934
0.26144	4.9665	4.8815
0.26194	4.9808	4.8523
0.26244	4.9823	4.8783
0.26293	4.9319	4.8552
0.26343	4.9625	4.8584
0.26392	4.9785	4.8736
0.26442	4.9576	4.8801
0.26492	4.9717	4.8758
0.26541	4.9744	4.8622
0.26591	4.9575	4.8577
0.2664	4.9581	4.8732
0.2669	4.9595	4.8618
0.2674	4.984	4.8668
0.26789	4.9587	4.8849
0.26839	4.9819	4.868
0.26888	4.9677	4.9006
0.26938	4.9702	4.9017
0.26988	4.9642	4.8938
0.27037	4.962	4.8867
0.27087	4.9579	4.8972
0.27136	4.9626	4.8837
0.27186	4.9486	4.8936
0.27236	4.9747	4.8975
0.27285	4.9574	4.9039
0.27335	4.9625	4.8756
0.27384	4.9746	4.9094
0.27434	4.9906	4.8813
0.27484	4.9829	4.8824
0.27533	4.9592	4.8902
0.27583	4.9803	4.8929
0.27632	4.9576	4.8616
0.27682	4.965	4.883
0.27732	4.953	4.8943
0.27781	4.9844	4.8868
0.27831	4.9662	4.8862
0.2788	4.9519	4.8839
0.2793	4.9788	4.9234
0.2798	4.9556	4.8966
0.28029	4.9715	4.885
0.28079	4.9708	4.9175
0.28128	4.9724	4.8942
0.28178	4.9549	4.8745
0.28228	4.9569	4.9061
0.28277	4.9528	4.8774
0.28327	4.9723	4.8947
0.28376	4.9596	4.9101
0.28426	4.9943	4.8882
0.28476	4.9653	4.9066
0.28525	4.9764	4.8905
0.28575	4.9503	4.9
0.28624	4.9674	4.8987
0.28674	4.9539	4.8822
0.28724	4.969	4.8947
0.28773	4.945	4.9217
0.28823	4.9747	4.8908
0.28872	4.9629	4.9118
0.28922	4.9672	4.9067
0.28972	4.979	4.901
0.29021	4.972	4.9011
0.29071	4.9558	4.9012
0.2912	4.9606	4.8747
0.2917	4.9884	4.912
0.2922	4.9694	4.9038
0.29269	4.9491	4.8949
0.29319	4.9746	4.9008
0.29368	4.9551	4.9176
0.29418	4.9629	4.9149
0.29468	4.9875	4.8759
0.29517	4.9963	4.8983
0.29567	4.9661	4.9346
0.29616	4.9609	4.8984
0.29666	4.9789	4.9036
0.29716	4.9451	4.8975
0.29765	4.9588	4.9126
0.29815	4.9675	4.9135
0.29864	4.9759	4.9176
0.29914	4.9848	4.8948
0.29964	4.9779	4.9024
0.30013	4.9754	4.8956
0.30063	4.9525	4.932
0.30112	4.9564	4.8939
0.30162	4.9882	4.9083
0.30212	4.9765	4.9194
0.30261	4.9802	4.9451
0.30311	4.9619	4.9181
0.3036	4.957	4.9225
0.3041	4.9574	4.9228
0.3046	4.978	4.8963
0.30509	4.9524	4.9147
0.30559	4.9566	4.9081
0.30608	4.9801	4.9097
0.30658	4.9739	4.9033
0.30708	4.9731	4.8844
0.30757	4.9537	4.9019
0.30807	4.9498	4.9235
0.30856	4.9784	4.9005
0.30906	4.9519	4.9071
0.30956	4.9682	4.916
0.31005	4.968	4.8864
0.31055	4.9723	4.8967
0.31104	4.9785	4.8904
0.31154	4.9752	4.9209
0.31204	4.9712	4.9094
0.31253	4.9665	4.9181
0.31303	4.982	4.926
0.31352	4.9555	4.8997
0.31402	4.9776	4.9423
0.31452	4.9597	4.9139
0.31501	4.9634	4.9249
0.31551	4.9763	4.9126
0.316	4.9563	4.917
0.3165	4.9736	4.8989
0.317	4.9904	4.9011
0.31749	4.9944	4.9179
0.31799	4.9796	4.9303
0.31848	4.9771	4.924
0.31898	4.9668	4.9106
0.31948	4.9641	4.9299
0.31997	4.9772	4.9371
0.32047	4.9752	4.9223
0.32096	4.9756	4.9483
0.32146	4.9477	4.9326
0.32196	4.9717	4.9199
0.32245	4.9813	4.9243
0.32295	4.9689	4.8984
0.32344	4.9737	4.9191
0.32394	4.9723	4.9028
0.32444	4.9513	4.9116
0.32493	4.9794	4.9066
0.32543	4.9506	4.9185
0.32592	4.9687	4.9268
0.32642	4.965	4.9246
0.32692	4.9714	4.9258
0.32741	4.9703	4.9127
0.32791	4.974	4.9115
0.3284	4.974	4.9332
0.3289	4.9747	4.9163
0.3294	4.9865	4.9082
0.32989	4.9601	4.9283
0.33039	4.9783	4.9401
0.33088	4.9712	4.9386
0.33138	4.9765	4.9174
0.33188	4.9694	4.9301
0.33237	4.9918	4.9401
0.33287	4.9921	4.9205
0.33336	5	4.8974
0.33386	4.9595	4.9213
0.33436	4.9832	4.9376
0.33485	4.9625	4.9419
0.33535	4.9721	4.9157
0.33584	4.9907	4.9212
0.33634	4.9607	4.9255
0.33684	4.9522	4.9206
0.33733	4.9563	4.9295
0.33783	4.984	4.9337
0.33832	4.9688	4.9241
0.33882	4.9794	4.9404
0.33932	4.98	4.9456
0.33981	4.9881	4.9498
0.34031	4.9734	4.9167
0.3408	4.969	4.9082
0.3413	4.974	4.9269
0.3418	4.9517	4.9386
0.34229	4.9754	4.9444
0.34279	4.9727	4.9311
0.34328	4.9639	4.9087
0.34378	4.9703	4.959
0.34428	4.9715	4.9162
0.34477	4.9735	4.938
0.34527	4.9691	4.9512
0.34576	4.9821	4.928
0.34626	4.9656	4.9258
0.34676	4.9793	4.9492
0.34725	4.9785	4.9387
0.34775	4.9651	4.9365
0.34824	4.972	4.913
0.34874	4.9743	4.9386
0.34924	4.9468	4.9206
0.34973	4.9622	4.9351
0.35023	4.9849	4.9104
0.35072	4.9665	4.9317
0.35122	4.9606	4.9385
0.35172	4.9684	4.9517
0.35221	4.9756	4.9412
0.35271	4.9706	4.923
0.3532	4.9904	4.9579
0.3537	4.9697	4.9298
0.3542	4.9717	4.923
0.35469	4.9625	4.9038
0.35519	4.9717	4.9469
0.35568	4.9883	4.9498
0.35618	4.9673	4.9496
0.35668	4.9942	4.9301
0.35717	4.9777	4.9249
0.35767	4.974	4.9425
0.35816	4.9738	4.9342
0.35866	4.9782	4.9441
0.35916	4.9731	4.936
0.35965	4.9825	4.911
0.36015	4.9754	4.9396
0.36064	4.9927	4.9579
0.36114	4.9504	4.9563
0.36164	4.991	4.9198
0.36213	4.9507	4.9359
0.36263	4.9797	4.9381
0.36312	4.9724	4.9416
0.36362	4.9814	4.933
0.36412	4.9727	4.9402
0.36461	4.9728	4.9404
0.36511	4.9751	4.9466
0.3656	4.9698	4.9562
0.3661	4.9647	4.9469
0.3666	4.9791	4.9635
0.36709	4.994	4.9508
0.36759	4.9827	4.9498
0.36808	4.9642	4.9592
0.36858	4.994	4.9635
0.36908	4.9968	4.9671
0.36957	4.9584	4.9474
0.37007	4.9427	4.9325
0.37056	4.977	4.9541
0.37106	4.9663	4.952
0.37156	4.9816	4.9237
0.37205	4.9905	4.9594
0.37255	5.0027	4.9373
0.37304	4.9881	4.9589
0.37354	4.9629	4.9479
0.37404	4.9547	4.9522
0.37453	4.9863	4.9644
0.37503	4.9806	4.9465
0.37552	4.9631	4.9492
0.37602	4.9534	4.9357
0.37652	4.9584	4.9457
0.37701	4.9633	4.9257
0.37751	4.9699	4.9573
0.378	4.9788	4.9459
0.3785	4.9903	4.9496
0.379	4.9797	4.9439
0.37949	4.9765	4.9345
0.37999	4.9766	4.9442
0.38048	4.9619	4.9497
0.38098	4.977	4.9571
0.38148	4.9744	4.9283
0.38197	4.9752	4.9522
0.38247	4.9744	4.9353
0.38296	4.9639	4.9512
0.38346	4.9822	4.9469
0.38396	4.9696	4.9404
0.38445	5.0035	4.9468
0.38495	4.9546	4.9562
0.38544	4.9841	4.9436
0.38594	4.9897	4.9535
0.38644	4.9768	4.9459
0.38693	4.9935	4.9657
0.38743	4.9725	4.9544
0.38792	4.9923	4.9551
0.38842	5.0037	4.9531
0.38892	4.9676	4.9646
0.38941	4.9806	4.9389
0.38991	4.9741	4.9416
0.3904	4.9788	4.9415
0.3909	4.9732	4.9493
0.3914	4.9781	4.9464
0.39189	4.9676	4.9539
0.39239	4.9689	4.9654
0.39288	4.9895	4.9458
0.39338	4.9859	4.9524
0.39388	4.9754	4.9601
0.39437	4.9897	4.9469
0.39487	4.9688	4.9603
0.39536	4.969	4.9322
0.39586	4.974	4.9399
0.39636	4.9763	4.956
0.39685	4.9819	4.9462
0.39735	4.9769	4.9503
0.39784	4.9955	4.9675
0.39834	4.9762	4.9437
0.39884	4.9688	4.9575
0.39933	4.9651	4.9429
0.39983	4.9723	4.9658
0.40032	4.9973	4.9495
0.40082	4.9839	4.966
0.40132	4.9815	4.9618
0.40181	4.9727	4.9466
0.40231	4.9678	4.9459
0.4028	4.973	4.9508
0.4033	4.9748	4.9664
0.4038	4.9961	4.9348
0.40429	4.9606	4.963
0.40479	4.9723	4.9415
0.40528	4.985	4.9504
0.40578	4.9815	4.9686
0.40628	4.9852	4.9602
0.40677	4.9685	4.9886
0.40727	4.9607	4.9327
0.40776	4.9784	4.9682
0.40826	4.9662	4.9489
0.40876	4.9616	4.9529
0.40925	4.9686	4.9689
0.40975	4.9709	4.9691
0.41024	4.9626	4.9416
0.41074	4.9916	4.9791
0.41124	4.9786	4.9658
0.41173	4.9952	4.9504
0.41223	4.9676	4.937
0.41272	4.9841	4.975
0.41322	4.9999	4.945
0.41372	4.9631	4.9508
0.41421	4.9726	4.9532
0.41471	4.9885	4.9675
0.4152	4.9852	4.9805
0.4157	4.9881	4.9526
0.4162	4.9635	4.9278
0.41669	4.9627	4.9475
0.41719	4.9713	4.9439
0.41768	4.9675	4.9687
0.41818	4.9663	4.9629
0.41868	4.9628	4.9844
0.41917	5.0049	4.9723
0.41967	4.9944	4.9684
0.42016	4.9837	4.9392
0.42066	4.9757	4.9628
0.42116	4.9768	4.9674
0.42165	4.9683	4.9534
0.42215	4.9769	4.9919
0.42264	4.9674	4.9696
0.42314	4.9635	4.9431
0.42364	4.9733	4.9643
0.42413	4.9884	4.9595
0.42463	4.9631	4.9703
0.42512	4.98	4.9837
0.42562	4.9685	4.9823
0.42612	4.9889	4.9513
0.42661	4.9539	4.9568
0.42711	4.9605	4.9633
0.4276	4.9845	4.9576
0.4281	4.9741	4.9801
0.4286	5.0052	4.9762
0.42909	4.9855	4.9382
0.42959	4.9928	4.9635
0.43008	4.9837	4.9543
0.43058	4.9737	4.9844
0.43108	4.9796	4.9625
0.43157	4.9678	4.9546
0.43207	4.9554	4.9668
0.43256	5.009	4.9584
0.43306	4.9949	4.9606
0.43356	4.9801	4.9498
0.43405	4.9803	4.9472
0.43455	4.9681	4.961
0.43504	4.962	4.953
0.43554	4.9893	4.9836
0.43604	4.9648	4.9622
0.43653	5.0011	4.975
0.43703	4.9588	4.9812
0.43752	4.9812	4.9487
0.43802	4.9772	4.9816
0.43852	4.9849	4.9682
0.43901	4.9895	4.9768
0.43951	4.9939	4.9748
0.44	4.9688	4.9671
0.4405	4.9569	4.9633
0.441	4.9379	4.9564
0.44149	4.9697	4.9562
0.44199	4.9691	4.9681
0.44248	4.9802	4.9686
0.44298	4.9526	4.9648
0.44348	4.9636	4.9807
0.44397	4.9718	4.9773
0.44447	4.9841	4.9665
0.44496	4.9717	4.9592
0.44546	4.993	4.9572
0.44596	4.9782	4.9729
0.44645	4.986	4.9843
0.44695	4.983	4.97
0.44744	4.9672	4.9623
0.44794	4.9698	4.9686
0.44844	4.9768	4.97
0.44893	4.9579	4.9832
0.44943	4.994	4.9619
0.44992	4.9768	4.9585
0.45042	4.9749	4.9704
0.45092	4.9806	4.9684
0.45141	4.9781	4.9746
0.45191	5.0032	4.9724
0.4524	4.984	4.9743
0.4529	4.981	4.9577
0.4534	4.9952	4.961
0.45389	4.9716	4.9764
0.45439	4.9637	4.9855
0.45488	4.9743	4.9717
0.45538	4.981	4.9743
0.45588	4.9765	4.9693
0.45637	4.9813	4.9677
0.45687	4.9783	4.9478
0.45736	4.9741	4.9769
0.45786	4.9682	4.9869
0.45836	4.9667	4.9436
0.45885	4.9772	4.9846
0.45935	4.9723	4.9704
0.45984	4.9665	4.9884
0.46034	4.9821	4.9574
0.46084	4.9892	4.966
0.46133	4.9691	4.9774
0.46183	4.9675	4.9632
0.46232	4.9787	4.9519
0.46282	4.9862	4.9483
0.46332	4.9937	4.9747
0.46381	4.9739	4.9743
0.46431	4.9992	4.9905
0.4648	4.9844	4.9585
0.4653	4.9784	4.9694
0.4658	4.9668	4.9716
0.46629	4.9636	4.959
0.46679	4.9797	4.9806
0.46728	4.9729	4.9708
0.46778	4.9801	4.9877
0.46828	4.976	4.9871
0.46877	4.9711	4.9621
0.46927	4.9888	4.9799
0.46976	4.9757	4.9916
0.47026	4.9873	4.9739
0.47076	4.972	4.9813
0.47125	4.9787	4.969
0.47175	4.9621	4.9617
0.47224	4.9975	4.9621
0.47274	4.9894	4.979
0.47324	4.989	4.9623
0.47373	4.9818	4.9435
0.47423	4.9927	4.9716
0.47472	4.9937	4.9669
0.47522	4.9838	4.9593
0.47572	4.9798	4.9899
0.47621	4.9805	4.9762
0.47671	4.9639	4.9766
0.4772	5.0003	4.9493
0.4777	4.9577	4.9756
0.4782	4.9865	4.9509
0.47869	4.9985	4.9679
0.47919	4.9902	4.9605
0.47968	4.9716	4.9907
0.48018	4.9714	4.9578
0.48068	4.9732	4.9862
0.48117	4.9576	4.9451
0.48167	4.9777	4.9861
0.48216	4.9538	4.9777
0.48266	4.9884	4.972
0.48316	4.9882	5.002
0.48365	4.988	4.9952
0.48415	4.9608	4.9833
0.48464	4.9818	4.9751
0.48514	4.9901	4.9835
0.48564	4.9957	5.0128
0.48613	4.996	4.988
0.48663	4.97	4.9782
0.48712	5.0038	4.9553
0.48762	4.9969	4.9702
0.48812	4.993	4.9888
0.48861	4.9966	4.9711
0.48911	4.996	4.9835
0.4896	4.9746	4.9679
0.4901	4.9768	4.9687
0.4906	4.9966	4.9726
0.49109	4.9812	4.9829
0.49159	4.9975	4.9631
0.49208	4.9931	4.9485
0.49258	4.9787	4.9703
0.49308	4.9844	4.9731
0.49357	4.9954	4.9735
0.49407	4.9755	4.988
0.49456	4.9888	4.9992
0.49506	4.9979	4.974
0.49556	4.9976	4.9663
0.49605	4.9973	4.9648
0.49655	4.9861	4.955
0.49704	4.9661	4.9744
0.49754	4.957	4.984
0.49804	4.9897	4.9688
0.49853	4.9709	4.9829
0.49903	4.9472	4.9601
0.49952	4.9824	4.9855
0.50002	4.9888	4.9514
0.50052	4.982	4.9735
0.50101	4.9861	4.982
0.50151	5.0031	4.9705
0.502	4.974	4.9756
0.5025	4.9902	4.9764
0.503	4.9747	4.9788
0.50349	4.981	4.9649
0.50399	4.9469	4.9871
0.50448	4.992	4.9721
0.50498	4.9834	4.9757
0.50548	4.979	4.9948
0.50597	4.9994	4.9678
0.50647	4.981	4.9768
0.50696	4.981	4.9952
0.50746	4.9632	4.9727
0.50796	4.9837	4.9864
0.50845	4.9957	4.9843
0.50895	4.9609	4.975
0.50944	4.9765	4.9581
0.50994	4.9821	4.9664
0.51044	4.9843	4.9734
0.51093	4.9792	4.9712
0.51143	4.9826	4.9747
0.51192	4.9886	4.9596
0.51242	4.9851	4.9696
0.51292	5.002	4.9829
0.51341	4.9702	4.9809
0.51391	4.988	4.9688
0.5144	4.9656	4.9536
0.5149	4.9869	4.981
0.5154	4.9751	4.9714
0.51589	5.0139	4.9767
0.51639	4.99	4.9716
0.51688	4.9889	4.9797
0.51738	4.9923	4.9935
0.51788	5.0006	4.9621
0.51837	4.9691	4.9696
0.51887	5.0048	4.9994
0.51936	4.9714	4.9446
0.51986	4.9892	4.977
0.52036	4.9824	4.9553
0.52085	4.9899	4.9908
0.52135	4.9751	4.9871
0.52184	4.9756	4.9777
0.52234	4.9984	4.965
0.52284	4.9806	4.9992
0.52333	4.9924	4.9771
0.52383	4.9766	4.9682
0.52432	4.9564	4.9605
0.52482	4.9672	4.9584
0.52532	4.9675	4.9948
0.52581	4.973	4.9725
0.52631	4.9909	4.9858
0.5268	4.9669	4.9687
0.5273	4.9547	4.9842
0.5278	4.9797	4.9863
0.52829	4.9941	4.9628
0.52879	4.9661	4.9719
0.52928	4.9848	4.9727
0.52978	4.9594	4.9878
0.53028	4.9804	4.9682
0.53077	4.9816	4.9926
0.53127	4.9721	4.9694
0.53176	4.9973	4.9638
0.53226	4.9926	4.9944
0.53276	4.9894	4.9674
0.53325	4.9776	4.9824
0.53375	4.9983	4.9786
0.53424	4.9806	4.9626
0.53474	4.9892	4.9865
0.53524	4.9926	4.9755
0.53573	4.9972	4.9849
0.53623	4.9881	4.9869
0.53672	4.9722	4.9763
0.53722	4.9826	4.9764
0.53772	4.9745	4.974
0.53821	4.9865	4.976
0.53871	4.9945	4.9605
0.5392	4.9991	4.9747
0.5397	4.9662	4.9702
0.5402	4.9852	4.9696
0.54069	4.975	4.9886
0.54119	4.9778	4.976
0.54168	4.9826	4.9863
0.54218	4.9848	4.9828
0.54268	4.9925	4.9822
0.54317	4.9694	4.9842
0.54367	4.9808	4.97
0.54416	4.9692	5.0228
0.54466	4.9926	4.969
0.54516	4.9888	4.9383
0.54565	4.9848	4.9994
0.54615	5.008	4.9907
0.54664	4.9843	4.9838
0.54714	4.963	5.0083
0.54764	5.0079	4.9731
0.54813	4.9924	4.9825
0.54863	4.9925	4.9651
0.54912	5.0094	4.9847
0.54962	4.9925	4.9668
0.55012	5.0029	4.9712
0.55061	5.0156	4.9842
0.55111	4.9952	4.9906
0.5516	4.9685	5.001
0.5521	4.9969	4.9999
0.5526	4.982	4.993
0.55309	5.0055	4.9841
0.55359	4.9775	4.9698
0.55408	4.9895	4.9671
0.55458	4.9817	4.9625
0.55508	4.988	4.9742
0.55557	4.9691	4.9702
0.55607	4.9982	5.005
0.55656	4.9943	4.9606
0.55706	4.9751	4.9579
0.55756	4.9882	4.9824
0.55805	4.9948	4.9991
0.55855	4.9619	4.9696
0.55904	4.9744	4.9919
0.55954	4.9895	4.9732
0.56004	4.999	4.9667
0.56053	4.9785	4.986
0.56103	4.9938	4.9728
0.56152	4.9841	4.977
0.56202	4.9726	4.9869
0.56252	4.9793	4.9731
0.56301	5.0028	4.9863
0.56351	4.979	4.9755
0.564	4.9943	4.9867
0.5645	4.9664	4.9914
0.565	5.0002	4.9816
0.56549	4.9872	4.9823
0.56599	4.9919	4.9769
0.56648	4.993	4.983
0.56698	4.9905	4.9712
0.56748	4.984	4.9896
0.56797	4.9772	4.9655
0.56847	4.98	4.9708
0.56896	4.9633	4.9782
0.56946	4.9861	4.9881
0.56996	4.9833	4.9994
0.57045	4.9793	4.9953
0.57095	4.9889	4.9789
0.57144	4.9652	4.9973
0.57194	4.9826	5.0013
0.57244	4.9745	4.9895
0.57293	4.9737	4.975
0.57343	4.9792	4.9861
0.57392	4.9739	4.9942
0.57442	4.98	4.9808
0.57492	4.9875	5.0063
0.57541	4.9889	4.9934
0.57591	5.0049	4.9648
0.5764	4.9887	4.9833
0.5769	4.9999	4.9696
0.5774	4.9878	4.9917
0.57789	4.9977	4.9993
0.57839	5.0098	4.956
0.57888	4.9748	4.9813
0.57938	4.995	4.9958
0.57988	4.9849	4.9964
0.58037	4.976	5.0011
0.58087	4.9915	4.9953
0.58136	4.9992	4.9951
0.58186	4.9937	4.9749
0.58236	5.0043	4.9831
0.58285	4.964	4.974
0.58335	4.9778	4.971
0.58384	4.9806	4.9836
0.58434	4.9679	5.0154
0.58484	4.9921	4.9938
0.58533	4.9853	4.9772
0.58583	4.9957	5.0015
0.58632	4.9895	4.9754
0.58682	4.9899	4.9897
0.58732	4.9808	4.9946
0.58781	4.9825	4.9693
0.58831	4.9655	4.977
0.5888	4.9822	4.964
0.5893	4.9726	4.9919
0.5898	4.9759	4.9967
0.59029	4.9987	4.9527
0.59079	4.9886	4.9576
0.59128	4.9709	4.9849
0.59178	4.9758	4.9869
0.59228	4.9869	4.975
0.59277	4.9593	4.9729
0.59327	4.9848	4.9965
0.59376	4.9747	4.9707
0.59426	5	4.9871
0.59476	4.9778	4.9801
0.59525	4.9999	5.01
0.59575	4.9842	4.9952
0.59624	4.9906	4.969
0.59674	4.9966	4.9814
0.59724	4.9619	4.9866
0.59773	4.9756	4.9868
0.59823	4.9838	4.9836
0.59872	4.9811	4.9972
0.59922	4.9916	4.9766
0.59972	4.9778	4.9719
0.60021	4.9894	4.9998
0.60071	4.9777	4.9899
0.6012	4.9878	4.9772
0.6017	4.9775	4.9813
0.6022	4.9803	4.9923
0.60269	4.9965	4.9967
0.60319	4.9973	4.9767
0.60368	4.9587	4.982
0.60418	4.9876	5.0071
0.60468	5.0072	4.9978
0.60517	4.9891	4.967
0.60567	4.9927	4.9796
0.60616	4.975	4.9667
0.60666	4.955	4.9874
0.60716	4.9838	4.9994
0.60765	4.9926	4.9948
0.60815	4.9755	5.0017
0.60864	4.9747	4.9569
0.60914	4.9963	4.9799
0.60964	4.9847	4.9954
0.61013	4.9888	4.9881
0.61063	4.9697	4.982
0.61112	4.9951	5.0007
0.61162	4.9823	4.9797
0.61212	5.0024	4.994
0.61261	4.9761	4.985
0.61311	4.9948	4.9835
0.6136	4.9823	4.983
0.6141	4.9827	4.9909
0.6146	4.9822	4.9837
0.61509	4.9741	4.9766
0.61559	4.9806	4.9804
0.61608	4.9931	4.9615
0.61658	5.0004	4.9738
0.61708	4.9823	4.9685
0.61757	4.9733	4.9655
0.61807	4.9954	4.9778
0.61856	4.9697	4.9699
0.61906	4.9758	4.9882
0.61956	5.0073	4.9995
0.62005	4.975	4.987
0.62055	4.9796	4.9888
0.62104	5.006	4.9943
0.62154	4.9811	5.0043
0.62204	4.9852	4.9821
0.62253	4.9843	4.9889
0.62303	5.004	4.982
0.62352	4.9811	4.9792
0.62402	5.0023	4.9937
0.62452	4.9857	4.9945
0.62501	4.9917	4.9789
0.62551	4.9878	4.9724
0.626	4.9887	4.9603
0.6265	4.9877	4.9954
0.627	4.9977	4.9693
0.62749	4.9917	5.007
0.62799	4.9981	4.9861
0.62848	4.9887	4.9836
0.62898	4.9899	4.9859
0.62948	4.9947	5.0103
0.62997	4.9789	4.9681
0.63047	4.9477	4.9895
0.63096	4.9921	4.9993
0.63146	4.9862	4.9746
0.63196	4.9744	4.9797
0.63245	5.0001	4.975
0.63295	4.9874	4.9625
0.63344	5.0127	5.0055
0.63394	4.9803	5.0092
0.63444	5.004	4.9829
0.63493	4.9875	4.9739
0.63543	4.9821	5.0031
0.63592	4.9923	5.0009
0.63642	4.9984	4.9851
0.63692	4.9955	4.9991
0.63741	4.9972	4.9939
0.63791	4.9798	4.9944
0.6384	4.9961	4.9878
0.6389	4.9912	4.9689
0.6394	4.9856	4.9844
0.63989	4.9959	5.002
0.64039	4.9626	4.9937
0.64088	5.0072	4.9805
0.64138	4.9861	4.9909
0.64188	4.9766	5.0078
0.64237	4.979	4.9916
0.64287	4.9915	4.9676
0.64336	5.005	5.0056
0.64386	4.9931	4.9779
0.64436	4.9839	4.985
0.64485	4.9782	4.9903
0.64535	4.9876	4.9697
0.64584	5.0082	4.9782
0.64634	4.9726	5.0088
0.64684	4.9778	4.9775
0.64733	4.9939	4.9964
0.64783	4.9641	5.0003
0.64832	4.9971	4.9787
0.64882	4.9853	4.9746
0.64932	4.9818	4.9987
0.64981	4.99	4.9403
0.65031	4.9835	4.9846
0.6508	4.9661	4.9909
0.6513	5.0056	4.9969
0.6518	4.9845	4.9962
0.65229	4.9855	4.9972
0.65279	4.9749	5.0054
0.65328	4.9977	4.9802
0.65378	4.958	4.9913
0.65428	4.9961	5.0106
0.65477	5.0147	4.9798
0.65527	4.9944	4.9895
0.65576	4.9999	5.0231
0.65626	4.9806	4.9837
0.65676	5.0017	4.9893
0.65725	4.9668	4.9743
0.65775	4.9784	4.9808
0.65824	4.9743	4.9929
0.65874	4.9815	4.9755
0.65924	4.9748	4.9704
0.65973	4.9675	4.9943
0.66023	4.9982	4.987
0.66072	4.9834	5.0078
0.66122	4.9964	4.9805
0.66172	5.0099	5.0033
0.66221	5.0178	4.9935
0.66271	4.9991	4.9986
0.6632	4.9628	4.981
0.6637	4.9689	4.9702
0.6642	4.9866	5.0111
0.66469	4.9715	4.9858
0.66519	4.9862	5.0046
0.66568	4.9848	4.9895
0.66618	5.0005	4.9778
0.66668	4.9884	5.0019
0.66717	5.0066	5.0062
0.66767	4.9947	5.0062
0.66816	4.9885	4.9864
0.66866	4.9727	4.9973
0.66916	5.0045	4.9704
0.66965	4.994	4.9987
0.67015	4.9752	4.997
0.67064	4.9693	4.9973
0.67114	4.993	4.9665
0.67164	5.0081	4.9961
0.67213	4.9892	5.0063
0.67263	4.9839	4.9788
0.67312	5.003	4.9844
0.67362	4.9804	4.986
0.67412	4.9843	5.0056
0.67461	4.9966	4.9965
0.67511	4.9845	5.0138
0.6756	4.9637	5.0011
0.6761	4.9805	4.9711
0.6766	4.9455	5.0088
0.67709	4.9833	4.9839
0.67759	4.9896	4.9937
0.67808	4.9978	4.9698
0.67858	5.0111	4.9738
0.67908	4.9701	4.9946
0.67957	4.9819	4.9741
0.68007	4.9711	5.0067
0.68056	4.9757	5.0017
0.68106	5.0011	4.9783
0.68156	5.0042	4.9812
0.68205	4.9893	4.9954
0.68255	4.9883	5.0035
0.68304	4.9866	4.9884
0.68354	4.9995	4.9883
0.68404	4.9657	5.0127
0.68453	4.969	5.0008
0.68503	4.9922	4.9904
0.68552	4.9814	4.9901
0.68602	4.9706	4.9998
0.68652	4.9936	4.9953
0.68701	4.9935	5.0083
0.68751	4.9818	5.0061
0.688	5.0014	5.0044
0.6885	4.9861	4.9887
0.689	4.9934	4.9891
0.68949	4.9757	4.9732
0.68999	4.9883	4.9894
0.69048	4.9927	4.9853
0.69098	4.996	4.9966
0.69148	4.9853	4.9972
0.69197	4.9809	4.9859
0.69247	4.9751	5.0158
0.69296	4.9943	5.018
0.69346	5.0071	4.9882
0.69396	4.9995	4.9653
0.69445	4.9966	4.9908
0.69495	4.9797	5.0016
0.69544	4.9823	4.9886
0.69594	4.9816	4.999
0.69644	4.9856	4.9734
0.69693	4.9918	5.0017
0.69743	4.9854	4.9902
0.69792	4.9882	5.002
0.69842	4.9966	4.981
0.69892	4.9724	5.0009
0.69941	4.9874	5.0171
0.69991	4.9963	4.9975
0.7004	4.9889	5.0145
0.7009	4.9891	5.0203
0.7014	4.9855	5.0094
0.70189	4.991	4.9891
0.70239	5.0005	4.9946
0.70288	4.9762	4.9865
0.70338	4.9785	5.0114
0.70388	4.9845	4.9806
0.70437	4.9769	4.9993
0.70487	5.0035	4.9879
0.70536	4.9725	5.0006
0.70586	4.9816	4.9958
0.70636	4.9855	5.0036
0.70685	4.9954	4.9814
0.70735	4.9958	4.9777
0.70784	4.9934	4.984
0.70834	4.9815	4.9915
0.70884	4.9617	4.9998
0.70933	5.0099	4.9857
0.70983	4.9734	5.0218
0.71032	4.9719	5.0082
0.71082	4.9981	4.9785
0.71132	5.0005	4.9887
0.71181	4.9838	4.987
0.71231	4.9764	5.0052
0.7128	4.9955	4.9984
0.7133	4.9937	4.9679
0.7138	4.9712	5.0202
0.71429	4.9983	4.999
0.71479	4.9953	5.0051
0.71528	4.987	4.9878
0.71578	5.002	4.9909
0.71628	5.0027	4.9855
0.71677	4.9734	4.9766
0.71727	4.9807	4.979
0.71776	4.9862	5.0188
0.71826	4.9829	5.02
0.71876	4.9847	5.0079
0.71925	4.9837	4.9901
0.71975	4.9803	5.0119
0.72024	4.9813	4.9784
0.72074	4.9954	4.986
0.72124	4.9778	4.9651
0.72173	4.9761	4.9966
0.72223	4.9939	5.0045
0.72272	4.9945	5.0054
0.72322	5.0154	5.0054
0.72372	4.9752	4.9906
0.72421	4.9946	4.9756
0.72471	4.9844	4.9826
0.7252	4.9952	4.9825
0.7257	4.9922	5.0041
0.7262	4.9917	4.9756
0.72669	4.9818	4.9816
0.72719	5.0183	4.9744
0.72768	4.9685	4.9999
0.72818	4.9949	4.9959
0.72868	4.9807	4.9943
0.72917	4.9929	4.9783
0.72967	4.992	4.9693
0.73016	4.9906	4.9686
0.73066	5.0043	4.9811
0.73116	4.9994	5.0047
0.73165	4.9888	4.9921
0.73215	4.9843	4.9712
0.73264	5.0011	4.9866
0.73314	5.0163	4.9822
0.73364	4.9934	5.0023
0.73413	5.0064	4.9965
0.73463	4.9873	4.9785
0.73512	4.9841	4.9913
0.73562	4.9986	4.9935
0.73612	4.996	4.9969
0.73661	4.9892	4.9835
0.73711	4.9969	4.9937
0.7376	4.9936	4.9917
0.7381	4.9931	4.975
0.7386	4.9971	4.9799
0.73909	5.0204	4.994
0.73959	4.9831	4.9934
0.74008	4.9884	4.994
0.74058	4.984	4.9672
0.74108	4.9806	5.0104
0.74157	4.9943	5.0023
0.74207	4.9991	4.9904
0.74256	4.998	5.0093
0.74306	5.0034	4.9939
0.74356	4.9986	4.9628
0.74405	5.013	4.9908
0.74455	4.9745	4.9916
0.74504	4.9986	4.9843
0.74554	5.0026	5.0022
0.74604	4.9972	5.0042
0.74653	4.9765	5.0015
0.74703	4.9674	4.9959
0.74752	4.9855	5.0046
0.74802	4.9897	4.9927
0.74852	5.0036	4.976
0.74901	4.9925	5.0037
0.74951	4.987	5.0023
0.75	4.9946	5.0025
0.7505	5.0002	4.9876
0.751	5.0158	5.0088
0.75149	5.01	5.0125
0.75199	5.0214	4.9953
0.75248	5.0014	4.987
0.75298	5.0159	5.0164
0.75348	4.9907	4.971
0.75397	4.9872	4.9951
0.75447	5.0115	4.9767
0.75496	4.9974	4.9952
0.75546	4.9994	4.987
0.75596	5.0013	5.0131
0.75645	5.0026	4.9988
0.75695	4.9914	4.9791
0.75744	4.9864	5.0105
0.75794	4.9956	4.9815
0.75844	4.9952	5.0094
0.75893	4.962	4.9996
0.75943	4.9936	4.993
0.75992	4.9809	4.9756
0.76042	5.0211	5.0048
0.76092	4.9796	4.979
0.76141	5.0163	5.01
0.76191	4.9991	5.008
0.7624	5.0013	4.9963
0.7629	5.0005	4.9704
0.7634	5.012	4.9915
0.76389	5.0004	4.9983
0.76439	5.0084	4.9922
0.76488	4.9973	5.0043
0.76538	4.9932	4.9759
0.76588	4.9998	5.0007
0.76637	4.9774	4.9885
0.76687	4.9914	4.9965
0.76736	4.9939	4.9912
0.76786	4.9781	5.0004
0.76836	4.9915	4.9948
0.76885	4.979	4.9612
0.76935	4.9953	5.0058
0.76984	4.9973	4.9922
0.77034	4.9931	4.9913
0.77084	4.9906	5.0207
0.77133	4.9842	5.0039
0.77183	4.9954	5.0013
0.77232	4.9834	4.9858
0.77282	4.9707	4.9978
0.77332	4.9899	5.0025
0.77381	4.9609	4.9762
0.77431	4.9952	5.0079
0.7748	5.0139	5.0149
0.7753	5.0034	5.0155
0.7758	4.9934	4.9549
0.77629	5.0055	4.998
0.77679	4.9921	4.9999
0.77728	4.9959	5.0251
0.77778	4.9893	5.0011
0.77828	5.0102	4.9865
0.77877	4.9872	4.9689
0.77927	4.9768	4.9867
0.77976	4.9917	4.9821
0.78026	4.9875	4.9972
0.78076	5.011	4.9814
0.78125	4.9778	4.9933
0.78175	4.9917	5.0016
0.78224	4.9946	4.9827
0.78274	5.0109	4.985
0.78324	4.9957	4.9823
0.78373	5.0002	4.9899
0.78423	4.9763	4.9753
0.78472	4.986	5.0108
0.78522	4.9906	4.9936
0.78572	5.0048	4.9942
0.78621	4.9883	4.9757
0.78671	4.9884	4.9765
0.7872	5.0042	4.9917
0.7877	4.9968	4.9765
0.7882	4.9938	4.9947
0.78869	5.0012	4.9869
0.78919	4.9791	5.0052
0.78968	5.0015	4.9656
0.79018	4.9907	4.9786
0.79068	5.0027	4.9736
0.79117	4.9954	5.0267
0.79167	4.989	4.9987
0.79216	4.9866	4.9942
0.79266	5.0025	5.0111
0.79316	4.9841	4.9935
0.79365	4.9856	5.0022
0.79415	4.9858	4.9891
0.79464	4.9773	4.9854
0.79514	4.9964	5.0076
0.79564	4.9896	5.0102
0.79613	4.9974	4.9784
0.79663	4.9935	4.9931
0.79712	4.9967	5.011
0.79762	4.9833	4.9833
0.79812	4.988	4.9844
0.79861	5.0039	4.9701
0.79911	5.0131	4.9848
0.7996	5.0035	4.9968
0.8001	5.0012	4.9934
0.8006	4.9865	5.0188
0.80109	4.9934	4.9974
0.80159	4.9939	4.9841
0.80208	5.0027	4.9955
0.80258	4.9742	5.0048
0.80308	4.994	4.9896
0.80357	4.9729	4.9824
0.80407	4.9968	4.9913
0.80456	4.9727	4.9877
0.80506	4.9785	4.9931
0.80556	5.0046	5.0005
0.80605	4.976	4.9959
0.80655	5.0038	4.996
0.80704	4.9785	4.9774
0.80754	4.9877	4.9946
0.80804	4.9857	5.0124
0.80853	4.9719	5.003
0.80903	4.9841	5.001
0.80952	4.974	4.9807
0.81002	4.9916	4.9909
0.81052	4.9835	4.9826
0.81101	4.9998	5.0051
0.81151	5.0015	4.9959
0.812	4.9963	4.9907
0.8125	4.9997	4.9867
0.813	4.9967	5.0091
0.81349	4.9695	5.005
0.81399	4.982	5.0111
0.81448	4.9666	4.99
0.81498	4.9925	5.0018
0.81548	4.9896	5.0004
0.81597	4.9715	4.9925
0.81647	4.9902	4.9984
0.81696	5.0023	4.9993
0.81746	4.9893	4.9928
0.81796	4.9912	4.9919
0.81845	4.9804	5.0042
0.81895	4.9905	5.0111
0.81944	4.9863	5.0093
0.81994	4.9971	4.9937
0.82044	4.9754	4.9819
0.82093	4.9857	4.9996
0.82143	5.0119	4.9901
0.82192	4.9873	4.9974
0.82242	4.9695	4.9779
0.82292	4.9895	5.0062
0.82341	4.9968	4.9978
0.82391	4.9778	4.9905
0.8244	5.0156	5.0061
0.8249	4.9999	5.0007
0.8254	5.0016	4.9773
0.82589	5.0018	4.9858
0.82639	5.0053	4.9896
0.82688	5.013	4.9983
0.82738	4.9934	4.9702
0.82788	4.9874	4.9739
0.82837	5.0086	4.9924
0.82887	4.984	5.0037
0.82936	4.9873	4.9725
0.82986	4.9858	4.9994
0.83036	4.9805	4.979
0.83085	5.0103	4.9897
0.83135	4.9925	4.9966
0.83184	4.9955	5.004
0.83234	4.992	4.9853
0.83284	4.9856	5.0142
0.83333	4.9967	4.9767
0.83383	4.9906	5.0268
0.83432	5.0093	5.0067
0.83482	4.9912	5.0009
0.83532	4.9929	5.0108
0.83581	5.0001	4.9998
0.83631	4.9952	5.0225
0.8368	4.9678	5.0112
0.8373	4.9951	5.0007
0.8378	5.0016	5.0114
0.83829	4.9838	5.004
0.83879	4.9816	4.9825
0.83928	4.9884	4.992
0.83978	4.9963	4.9969
0.84028	4.9812	5.0189
0.84077	4.9781	4.9812
0.84127	5.0013	4.9658
0.84176	4.9817	5.0154
0.84226	4.9836	4.9786
0.84276	4.9977	4.981
0.84325	4.9846	4.9876
0.84375	4.9964	4.9989
0.84424	4.9839	5.0114
0.84474	4.9988	5.0075
0.84524	4.9987	4.9928
0.84573	4.9951	5.0111
0.84623	5.0167	4.9731
0.84672	4.9858	4.9871
0.84722	4.9764	4.9916
0.84772	4.9934	4.9932
0.84821	4.9882	4.9903
0.84871	4.9853	5.0074
0.8492	4.9839	4.9936
0.8497	5.0102	4.9892
0.8502	4.9787	4.9791
0.85069	4.9865	5.0019
0.85119	4.9979	5.0026
0.85168	4.9931	5.0079
0.85218	5.0062	4.9868
0.85268	4.9886	4.9891
0.85317	4.9907	5.0048
0.85367	5.0048	5.0157
0.85416	4.9725	4.9989
0.85466	4.9819	5.0118
0.85516	4.9857	4.9874
0.85565	5.0247	4.9728
0.85615	4.9827	4.9843
0.85664	4.9855	5.0144
0.85714	4.9933	4.997
0.85764	4.991	4.9918
0.85813	4.9815	4.9979
0.85863	5.0062	5.0213
0.85912	4.995	5.0014
0.85962	4.9902	4.9992
0.86012	4.9884	4.9967
0.86061	4.9937	4.977
0.86111	5.0106	5.0185
0.8616	4.9941	4.9854
0.8621	4.9872	4.9881
0.8626	4.9847	4.9935
0.86309	5.0111	5.0085
0.86359	4.9976	5.0148
0.86408	4.996	4.982
0.86458	5.0022	4.9922
0.86508	4.9963	4.9946
0.86557	5.0042	4.9919
0.86607	4.9809	5.0026
0.86656	4.9932	4.973
0.86706	4.9976	4.9984
0.86756	4.9904	5.0145
0.86805	5.0128	5
0.86855	5.003	4.9788
0.86904	4.9761	5.0082
0.86954	4.9922	4.9907
0.87004	4.9917	4.9992
0.87053	4.9746	5.0136
0.87103	4.9829	4.9977
0.87152	4.9978	4.999
0.87202	4.9889	4.9731
0.87252	4.9749	4.9882
0.87301	4.984	4.9906
0.87351	5.009	4.9882
0.874	4.9936	4.9902
0.8745	4.971	4.9923
0.875	4.9932	5.006
0.87549	4.9933	4.9874
0.87599	5.0053	4.9914
0.87648	5.0128	4.9785
0.87698	4.9722	4.9879
0.87748	5.0117	4.995
0.87797	4.9981	4.9896
0.87847	4.9932	4.9883
0.87896	5.0157	4.991
0.87946	4.9979	4.9947
0.87996	4.986	5.002
0.88045	4.991	4.9922
0.88095	4.9734	4.9946
0.88144	5.0134	4.9859
0.88194	4.9831	5.0045
0.88244	4.9667	4.9742
0.88293	4.9995	4.9848
0.88343	4.9895	4.9929
0.88392	5.0043	4.9978
0.88442	4.9866	4.9901
0.88492	4.9964	4.9984
0.88541	4.9968	4.9984
0.88591	5.0172	4.9793
0.8864	5.0016	4.975
0.8869	5.0045	5.0054
0.8874	4.9779	5.0045
0.88789	4.9862	5.0016
0.88839	4.9877	5.0017
0.88888	5.0046	5.0182
0.88938	4.9999	4.9817
0.88988	4.9862	4.9988
0.89037	4.9802	4.9889
0.89087	5.0027	4.9761
0.89136	5.0092	4.9811
0.89186	4.981	4.9908
0.89236	4.9947	5.0038
0.89285	4.9866	5.0019
0.89335	4.9698	5.0073
0.89384	5.0022	5.0222
0.89434	4.9818	4.9964
0.89484	5.0026	4.9847
0.89533	5.0041	4.9829
0.89583	5.0003	4.9873
0.89632	4.9927	5.0141
0.89682	4.9803	4.9876
0.89732	4.9952	5.0241
0.89781	4.9928	5.0022
0.89831	5.0174	5.0066
0.8988	5.0074	4.9937
0.8993	5.005	4.9662
0.8998	5.0142	4.9857
0.90029	4.9747	4.9819
0.90079	4.9719	5.0063
0.90128	4.9723	5.0002
0.90178	4.9881	5.0046
0.90228	5.002	4.9866
0.90277	4.9831	5.0088
0.90327	4.9829	4.9985
0.90376	5.0021	4.9985
0.90426	5	4.9955
0.90476	4.9994	4.979
0.90525	4.987	4.9758
0.90575	4.9825	4.9978
0.90624	5.0104	5.0177
0.90674	4.9864	4.9927
0.90724	4.9996	5.0024
0.90773	4.9961	4.9981
0.90823	4.9774	5.003
0.90872	4.9852	4.9865
0.90922	4.9843	5.0045
0.90972	4.9753	4.988
0.91021	4.9921	4.9971
0.91071	4.9902	4.9889
0.9112	5.012	5.0008
0.9117	5.032	5.0003
0.9122	5.0011	5.0084
0.91269	4.9991	5.0104
0.91319	4.9869	4.9926
0.91368	5.0016	4.9932
0.91418	4.9836	5.0146
0.91468	4.9898	5.0058
0.91517	4.9825	4.989
0.91567	4.9973	4.9767
0.91616	4.9965	4.9989
0.91666	4.9868	5.0153
0.91716	5.0197	5.0144
0.91765	4.9852	5.0178
0.91815	5.0125	5.0222
0.91864	4.9962	4.9892
0.91914	4.9911	5.0053
0.91964	4.9915	5.0031
0.92013	4.9949	4.9972
0.92063	4.9879	4.9913
0.92112	5.002	4.9999
0.92162	5.0019	5.0014
0.92212	5.0107	5.0244
0.92261	5.0042	4.9937
0.92311	4.9883	5.0136
0.9236	5.0013	4.988
0.9241	4.9742	5.003
0.9246	4.9866	5.0091
0.92509	4.9779	5.0054
0.92559	4.9891	5.0319
0.92608	5.0049	4.9689
0.92658	5.0087	5.0124
0.92708	4.9735	4.9749
0.92757	5.0115	4.9949
0.92807	4.9886	4.9946
0.92856	4.9786	5.004
0.92906	5.016	4.9854
0.92956	5.0075	5.0015
0.93005	4.9969	5.0162
0.93055	4.9782	5.015
0.93104	5.0095	5.003
0.93154	4.9785	5.0293
0.93204	5.0125	5.0004
0.93253	4.9778	5.0172
0.93303	5.0145	4.9876
0.93352	4.9968	5.0048
0.93402	5.0011	5.007
0.93452	5.0085	5.0099
0.93501	5.005	4.9864
0.93551	5.0098	4.9999
0.936	5.0068	5.0093
0.9365	5.0135	5.0187
0.937	5.0065	4.9817
0.93749	4.9677	5.0054
0.93799	4.9914	4.9835
0.93848	5.008	5.003
0.93898	4.9909	4.9867
0.93948	5.005	4.9889
0.93997	4.9915	4.9992
0.94047	4.9929	4.9758
0.94096	4.997	5.0094
0.94146	4.9763	5.0068
0.94196	5.0133	4.9794
0.94245	5.0044	4.9832
0.94295	4.9806	5.0003
0.94344	4.9955	4.9785
0.94394	4.9993	4.9915
0.94444	4.9892	5.0046
0.94493	5.0042	4.9807
0.94543	5.0037	4.9926
0.94592	4.982	5.0035
0.94642	4.9786	5.0182
0.94692	5.0096	5.0206
0.94741	4.9946	4.9831
0.94791	5.0116	5.0282
0.9484	4.9943	4.9974
0.9489	5.0034	4.9846
0.9494	5.022	4.9863
0.94989	4.9956	4.9881
0.95039	4.9935	4.9947
0.95088	4.9943	5.0275
0.95138	4.9862	4.9901
0.95188	5.0152	4.9811
0.95237	4.9935	4.9946
0.95287	4.9995	5.0056
0.95336	5.0074	5.0029
0.95386	5.0025	4.9948
0.95436	4.9944	5.0125
0.95485	4.9886	5.0156
0.95535	4.9778	5.009
0.95584	4.987	5.0073
0.95634	4.9926	4.9674
0.95684	4.9801	4.9936
0.95733	4.9802	4.9854
0.95783	4.9949	4.9869
0.95832	4.9751	5.0219
0.95882	5.0038	4.9994
0.95932	4.992	4.9903
0.95981	4.9893	4.9908
0.96031	4.9822	4.9927
0.9608	4.9821	5.0101
0.9613	4.9911	5.003
0.9618	5.0076	5.0142
0.96229	5.0044	5.0213
0.96279	5.0051	5.0123
0.96328	4.9799	4.991
0.96378	4.9711	4.9911
0.96428	4.9827	4.9913
0.96477	4.9849	4.9931
0.96527	4.9525	5.02
0.96576	4.9821	5.0178
0.96626	4.9969	4.9777
0.96676	5.0014	4.9729
0.96725	5.0182	4.9989
0.96775	4.9984	5.0316
0.96824	4.9936	5.0159
0.96874	4.9884	5.0088
0.96924	4.9986	4.9911
0.96973	4.9921	4.9804
0.97023	5.0046	5.0087
0.97072	4.9756	5.0081
0.97122	4.9915	4.9778
0.97172	5.0023	5.0219
0.97221	5.0128	5.0151
0.97271	4.9699	5.0043
0.9732	5.0215	4.987
0.9737	4.9976	5.0119
0.9742	4.979	5.0093
0.97469	4.9936	5.0186
0.97519	5.0198	5.0196
0.97568	4.984	5.0187
0.97618	4.9907	4.9777
0.97668	4.9917	5.0178
0.97717	4.9926	4.9985
0.97767	4.9945	4.9995
0.97816	4.9784	5.0052
0.97866	4.9942	5.0082
0.97916	4.9885	4.992
0.97965	4.9725	4.9906
0.98015	4.9809	5.0059
0.98064	4.9903	5.0026
0.98114	4.9863	4.9947
0.98164	4.9957	5.0086
0.98213	4.9979	5.0203
0.98263	4.9981	4.965
0.98312	5.0092	4.9844
0.98362	4.9974	5.004
0.98412	4.9837	5.006
0.98461	4.9916	5.0193
0.98511	5.0129	5.0108
0.9856	4.9903	5.0097
0.9861	4.9865	5.0001
0.9866	5.0065	5.0134
0.98709	4.9758	4.9896
0.98759	4.9934	5.0322
0.98808	5.0046	4.9878
0.98858	4.9905	4.9906
0.98908	5.0032	4.9879
0.98957	5.0086	4.9836
0.99007	5.0031	4.9773
0.99056	4.9876	5.0145
0.99106	4.9988	5.0085
0.99156	4.9821	5.0114
0.99205	5.0097	5.0107
0.99255	4.9874	4.9994
0.99304	4.9913	4.9853
0.99354	4.9899	4.9942
0.99404	4.999	5.009
0.99453	5.0032	5.0114
0.99503	5.0112	5.008
0.99552	5.0107	4.97
0.99602	5.0091	4.9986
0.99652	4.966	5.0222
0.99701	4.9908	5.0213
0.99751	4.9724	4.9984
0.998	4.9958	5.0045
0.9985	4.9916	4.9894
0.999	4.993	5.0037
0.99949	5.0036	4.9934
0.99999	5.0108	4.9865
1.0005	4.9955	4.9789
1.001	4.9991	5.0248
1.0015	5.0116	5.012
1.002	4.9954	4.9968
1.0025	5.0001	4.9919
1.003	5.0008	4.9865
1.0035	4.9918	4.9904
1.004	4.9668	5.0208
1.0045	4.9939	4.9989
1.0049	5.0167	4.9937
1.0054	4.9881	5.0079
1.0059	4.9954	5.0079
1.0064	4.9891	5.0235
1.0069	5.0012	4.978
1.0074	5.009	4.9991
1.0079	4.9735	5.0168
1.0084	4.9963	4.9939
1.0089	4.9916	4.9923
1.0094	4.9967	5.0117
1.0099	4.9948	4.9798
1.0104	4.9913	5.0129
1.0109	4.989	5.0055
1.0114	4.9881	5.0008
1.0119	5.0051	5.0139
1.0124	4.9915	4.9989
1.0129	5.0105	4.9797
1.0134	4.9975	5.0101
1.0139	4.9918	4.9949
1.0144	4.9892	4.9906
1.0149	5.0001	4.9927
1.0154	4.9906	4.992
1.0159	5.0017	5.0065
[truncated: 8,029 more rows]

## Sheet: Fig.1b
Spy (uM)	kobs (s-1)
10.04	6.62
20.09	4.14
40.17	2.6
80.35	1.734
160.7	1.284
321.39	1.068
482.09	0.981
642.78	0.936

## Sheet: Fig.2a
Time (s)	Refolding trace	9.5M urea
0.025102	19.672	27.541
0.026098	19.663	28.07
0.027094	19.374	27.785
0.02809	19.266	27.636
0.029086	19.357	27.842
0.030082	19.296	27.747
0.031078	19.057	27.93
0.032074	19.087	27.63
0.03307	19.206	27.815
0.034066	18.898	28.257
0.035062	19.105	27.61
0.036058	18.806	28.041
0.037054	18.897	27.955
0.03805	18.821	28.195
0.039046	18.774	27.758
0.040042	18.768	28.118
0.041038	18.605	27.953
0.042034	18.792	28.086
0.04303	18.602	27.891
0.044026	18.576	27.715
0.045022	18.588	27.749
0.046018	18.518	28.069
0.047014	18.381	27.631
0.04801	18.493	27.551
0.049006	18.394	27.954
0.050002	18.387	27.691
0.050998	18.423	27.712
0.051994	18.333	27.946
0.05299	18.384	27.938
0.053986	18.338	27.649
0.054982	18.239	27.758
0.055978	18.189	27.626
0.056974	18.262	28.199
0.05797	18.234	27.718
0.058966	18.183	28.069
0.059962	18.14	28.223
0.060958	18.096	27.795
0.061954	18.073	27.921
0.06295	18.178	28.021
0.063946	18.21	28.033
0.064942	17.985	27.608
0.065938	18.009	28.068
0.066934	17.916	28.218
0.06793	18.026	27.314
0.068926	17.951	27.692
0.069922	18.049	27.588
0.070918	18.014	28.236
0.071914	17.924	27.79
0.07291	18.112	28.227
0.073906	17.991	27.902
0.074902	17.995	27.716
0.075898	17.909	27.764
0.076894	17.91	27.709
0.07789	17.882	27.637
0.078886	17.988	27.56
0.079882	18	27.808
0.080878	17.831	27.607
0.081874	17.95	27.653
0.08287	17.909	28.049
0.083866	17.961	28.081
0.084862	17.922	27.818
0.085858	17.868	27.839
0.086854	17.825	27.907
0.08785	17.815	27.689
0.088846	17.877	27.652
0.089842	17.98	27.601
0.090838	17.885	27.782
0.091834	17.931	28.16
0.09283	17.764	28.197
0.093826	17.968	27.961
0.094822	17.776	27.551
0.095818	17.851	27.669
0.096814	17.765	27.851
0.09781	17.605	28.061
0.098806	17.829	27.561
0.099802	17.834	27.682
0.1008	17.817	27.891
0.10179	17.878	27.423
0.10279	17.784	27.954
0.10379	17.608	27.793
0.10478	17.708	28.26
0.10578	17.787	27.957
0.10677	17.802	27.441
0.10777	17.711	27.812
0.10877	17.84	27.997
0.10976	17.663	27.662
0.11076	17.759	27.913
0.11175	17.74	28.004
0.11275	17.728	27.919
0.11375	17.822	27.532
0.11474	17.826	28.102
0.11574	17.665	27.949
0.11673	17.771	27.651
0.11773	17.833	28.053
0.11873	17.672	27.83
0.11972	17.648	27.896
0.12072	17.591	27.994
0.12171	17.649	28.289
0.12271	17.684	27.947
0.12371	17.627	27.962
0.1247	17.757	27.513
0.1257	17.625	28.198
0.12669	17.715	27.831
0.12769	17.769	27.849
0.12869	17.746	27.659
0.12968	17.702	27.822
0.13068	17.631	27.806
0.13167	17.57	27.974
0.13267	17.579	27.915
0.13367	17.747	27.882
0.13466	17.662	27.709
0.13566	17.791	27.956
0.13665	17.641	27.76
0.13765	17.772	27.824
0.13865	17.703	28.1
0.13964	17.725	27.882
0.14064	17.827	27.717
0.14163	17.642	27.692
0.14263	17.659	27.766
0.14363	17.572	27.752
0.14462	17.665	27.699
0.14562	17.668	27.633
0.14661	17.744	27.896
0.14761	17.699	27.974
0.14861	17.581	27.853
0.1496	17.669	27.698
0.1506	17.672	27.666
0.15159	17.847	27.681
0.15259	17.727	28.105
0.15359	17.659	27.868
0.15458	17.62	28.196
0.15558	17.706	28.107
0.15657	17.624	27.864
0.15757	17.591	27.879
0.15857	17.712	27.871
0.15956	17.688	27.637
0.16056	17.511	28.07
0.16155	17.613	27.701
0.16255	17.659	28.083
0.16355	17.546	27.558
0.16454	17.725	27.835
0.16554	17.659	27.666
0.16653	17.814	27.46
0.16753	17.589	27.763
0.16853	17.591	27.324
0.16952	17.573	28.079
0.17052	17.642	27.887
0.17151	17.686	28.148
0.17251	17.674	28.002
0.17351	17.523	27.47
0.1745	17.629	28.036
0.1755	17.538	27.949
0.17649	17.638	27.543
0.17749	17.614	28.004
0.17849	17.516	27.605
0.17948	17.553	27.771
0.18048	17.657	27.684
0.18147	17.696	27.526
0.18247	17.617	27.694
0.18347	17.583	27.823
0.18446	17.621	27.641
0.18546	17.6	27.772
0.18645	17.693	27.497
0.18745	17.616	27.556
0.18845	17.619	27.758
0.18944	17.507	27.926
0.19044	17.686	28.101
0.19143	17.659	27.763
0.19243	17.711	27.619
0.19343	17.565	27.858
0.19442	17.709	27.69
0.19542	17.644	27.681
0.19641	17.507	27.814
0.19741	17.581	27.633
0.19841	17.684	27.857
0.1994	17.639	27.518
0.2004	17.683	28.151
0.20139	17.704	27.56
0.20239	17.615	28.11
0.20339	17.703	27.531
0.20438	17.608	28.071
0.20538	17.641	27.69
0.20637	17.557	27.981
0.20737	17.674	28.044
0.20837	17.654	27.629
0.20936	17.599	27.914
0.21036	17.726	27.97
0.21135	17.664	28.244
0.21235	17.638	28.01
0.21335	17.463	27.837
0.21434	17.508	27.731
0.21534	17.594	27.482
0.21633	17.586	27.995
0.21733	17.626	27.811
0.21833	17.627	27.672
0.21932	17.641	27.492
0.22032	17.591	28.216
0.22131	17.699	27.568
0.22231	17.504	27.8
0.22331	17.641	28.043
0.2243	17.531	27.789
0.2253	17.608	28.164
0.22629	17.635	27.562
0.22729	17.611	27.846
0.22829	17.473	27.376
0.22928	17.563	28.122
0.23028	17.485	27.769
0.23127	17.624	27.776
0.23227	17.65	27.924
0.23327	17.589	27.662
0.23426	17.724	27.754
0.23526	17.644	28.039
0.23625	17.497	28.248
0.23725	17.619	28.279
0.23825	17.644	28.155
0.23924	17.617	27.955
0.24024	17.633	28.031
0.24123	17.583	27.913
0.24223	17.623	27.872
0.24323	17.589	27.749
0.24422	17.71	27.99
0.24522	17.542	27.86
0.24621	17.6	27.748
0.24721	17.562	28.119
0.24821	17.549	28.275
0.2492	17.699	28.307
0.2502	17.614	27.803
0.25119	17.593	28.078
0.25219	17.657	27.46
0.25319	17.661	27.984
0.25418	17.648	27.924
0.25518	17.697	28.071
0.25617	17.639	27.745
0.25717	17.6	28.21
0.25817	17.633	27.436
0.25916	17.617	28.048
0.26016	17.671	27.693
0.26115	17.688	27.908
0.26215	17.652	27.876
0.26315	17.558	28.031
0.26414	17.616	28.351
0.26514	17.619	27.688
0.26613	17.605	28.064
0.26713	17.596	27.891
0.26813	17.676	28.024
0.26912	17.636	27.826
0.27012	17.487	27.973
0.27111	17.622	27.764
0.27211	17.665	27.515
0.27311	17.677	27.602
0.2741	17.603	28.151
0.2751	17.684	28.015
0.27609	17.655	27.932
0.27709	17.625	28.177
0.27809	17.651	27.585
0.27908	17.614	27.655
0.28008	17.602	28.083
0.28107	17.559	28.29
0.28207	17.676	27.456
0.28307	17.578	27.879
0.28406	17.647	27.854
0.28506	17.533	27.741
0.28605	17.687	27.966
0.28705	17.615	27.533
0.28805	17.583	27.744
0.28904	17.601	27.742
0.29004	17.562	27.924
0.29103	17.645	27.759
0.29203	17.683	28.241
0.29303	17.553	27.81
0.29402	17.506	27.772
0.29502	17.659	27.797
0.29601	17.603	27.735
0.29701	17.484	28.265
0.29801	17.521	28.121
0.299	17.505	27.759
0.3	17.552	27.927
0.30099	17.594	27.979
0.30199	17.659	27.482
0.30299	17.593	27.728
0.30398	17.453	27.987
0.30498	17.612	28.152
0.30597	17.604	27.977
0.30697	17.597	27.814
0.30797	17.51	27.912
0.30896	17.569	27.93
0.30996	17.449	28.26
0.31095	17.599	27.362
0.31195	17.511	27.883
0.31295	17.568	27.978
0.31394	17.607	27.781
0.31494	17.59	27.769
0.31593	17.511	27.861
0.31693	17.57	27.65
0.31793	17.65	28.156
0.31892	17.582	27.81
0.31992	17.599	28.053
0.32091	17.571	28.083
0.32191	17.674	28.072
0.32291	17.685	28.144
0.3239	17.714	27.617
0.3249	17.565	27.842
0.32589	17.476	27.972
0.32689	17.608	28.435
0.32789	17.524	28.287
0.32888	17.511	27.969
0.32988	17.51	28.129
0.33087	17.545	27.605
0.33187	17.657	28.053
0.33287	17.646	27.558
0.33386	17.619	27.597
0.33486	17.539	28.115
0.33585	17.663	28.046
0.33685	17.557	27.894
0.33785	17.606	28.139
0.33884	17.532	27.917
0.33984	17.583	28.009
0.34083	17.54	27.84
0.34183	17.62	28.056
0.34283	17.624	27.871
0.34382	17.606	27.832
0.34482	17.669	27.945
0.34581	17.614	27.82
0.34681	17.631	28.15
0.34781	17.433	27.774
0.3488	17.494	27.648
0.3498	17.619	27.763
0.35079	17.55	27.974
0.35179	17.586	27.829
0.35279	17.615	28.218
0.35378	17.636	27.961
0.35478	17.67	28.024
0.35577	17.578	27.911
0.35677	17.633	27.632
0.35777	17.627	27.966
0.35876	17.578	28.363
0.35976	17.612	27.947
0.36075	17.507	27.559
0.36175	17.602	27.73
0.36275	17.431	27.801
0.36374	17.586	28.206
0.36474	17.546	27.696
0.36573	17.446	27.977
0.36673	17.514	27.698
0.36773	17.469	27.54
0.36872	17.566	27.901
0.36972	17.571	27.723
0.37071	17.579	27.454
0.37171	17.634	28.043
0.37271	17.658	28.019
0.3737	17.598	27.942
0.3747	17.639	27.788
0.37569	17.517	27.842
0.37669	17.693	28.309
0.37769	17.635	28.094
0.37868	17.597	28.24
0.37968	17.597	27.79
0.38067	17.559	27.943
0.38167	17.611	28.044
0.38267	17.639	28.065
0.38366	17.589	27.296
0.38466	17.571	28.019
0.38565	17.551	28.122
0.38665	17.621	27.684
0.38765	17.384	27.827
0.38864	17.557	27.987
0.38964	17.513	27.864
0.39063	17.579	28.115
0.39163	17.566	27.751
0.39263	17.527	28.125
0.39362	17.578	27.904
0.39462	17.629	27.83
0.39561	17.603	27.498
0.39661	17.523	28.077
0.39761	17.614	27.55
0.3986	17.46	27.684
0.3996	17.464	28.078
0.40059	17.608	27.822
0.40159	17.532	28.049
0.40259	17.568	27.993
0.40358	17.541	27.9
0.40458	17.554	27.838
0.40557	17.618	27.895
0.40657	17.637	27.917
0.40757	17.681	27.677
0.40856	17.475	27.996
0.40956	17.552	27.923
0.41055	17.57	27.963
0.41155	17.6	27.829
0.41255	17.633	28.136
0.41354	17.643	28.081
0.41454	17.46	28.071
0.41553	17.6	28.621
0.41653	17.58	27.83
0.41753	17.532	27.902
0.41852	17.629	28.057
0.41952	17.616	27.613
0.42051	17.613	27.855
0.42151	17.437	27.933
0.42251	17.5	27.834
0.4235	17.497	27.926
0.4245	17.64	27.987
0.42549	17.594	27.76
0.42649	17.618	28.183
0.42749	17.598	27.984
0.42848	17.53	27.963
0.42948	17.567	27.856
0.43047	17.579	28.123
0.43147	17.477	28.272
0.43247	17.609	27.434
0.43346	17.678	27.774
0.43446	17.484	27.657
0.43545	17.522	27.727
0.43645	17.585	27.797
0.43745	17.477	27.995
0.43844	17.568	28.061
0.43944	17.658	27.726
0.44043	17.668	28.048
0.44143	17.572	28.028
0.44243	17.541	27.606
0.44342	17.544	27.681
0.44442	17.594	27.901
0.44541	17.51	28.356
0.44641	17.618	28.088
0.44741	17.605	27.968
0.4484	17.449	28.203
0.4494	17.569	27.76
0.45039	17.483	27.787
0.45139	17.571	28.042
0.45239	17.437	27.417
0.45338	17.643	27.794
0.45438	17.565	27.853
0.45537	17.588	27.61
0.45637	17.603	27.821
0.45737	17.562	27.765
0.45836	17.642	28.145
0.45936	17.516	27.626
0.46035	17.516	27.471
0.46135	17.535	27.842
0.46235	17.599	27.959
0.46334	17.557	28.029
0.46434	17.586	28.026
0.46533	17.573	28.099
0.46633	17.647	28.036
0.46733	17.504	27.733
0.46832	17.637	28.377
0.46932	17.543	28.102
0.47031	17.563	27.84
0.47131	17.498	27.931
0.47231	17.565	27.996
0.4733	17.557	27.667
0.4743	17.541	27.758
0.47529	17.565	27.988
0.47629	17.514	27.82
0.47729	17.532	27.971
0.47828	17.564	28.1
0.47928	17.661	27.845
0.48027	17.606	27.589
0.48127	17.43	27.776
0.48227	17.545	27.824
0.48326	17.579	27.824
0.48426	17.506	28.07
0.48525	17.636	27.901
0.48625	17.725	28.101
0.48725	17.506	28.346
0.48824	17.598	27.493
0.48924	17.533	27.905
0.49023	17.654	27.59
0.49123	17.598	27.88
0.49223	17.585	28.021
0.49322	17.532	27.904
0.49422	17.67	28.255
0.49521	17.609	28.286
0.49621	17.592	28.22
0.49721	17.517	27.818
0.4982	17.41	27.816
0.4992	17.512	27.835
0.50019	17.539	27.904
0.50119	17.521	28.264
0.50219	17.54	27.695
0.50318	17.632	27.992
0.50418	17.517	27.802
0.50517	17.546	27.776
0.50617	17.604	27.926
0.50717	17.572	27.724
0.50816	17.541	27.685
0.50916	17.553	27.758
0.51015	17.568	28.141
0.51115	17.577	28
0.51215	17.565	27.8
0.51314	17.584	28.05
0.51414	17.537	27.789
0.51513	17.553	27.824
0.51613	17.601	28.215
0.51713	17.498	27.682
0.51812	17.673	27.927
0.51912	17.569	27.391
0.52011	17.504	27.682
0.52111	17.595	27.382
0.52211	17.587	27.985
0.5231	17.661	27.829
0.5241	17.626	28.113
0.52509	17.515	27.777
0.52609	17.63	27.917
0.52709	17.534	27.855
0.52808	17.5	27.635
0.52908	17.57	28.136
0.53007	17.576	28.293
0.53107	17.53	28.511
0.53207	17.596	28.015
0.53306	17.593	28.243
0.53406	17.592	28.417
0.53505	17.598	27.896
0.53605	17.627	27.991
0.53705	17.595	27.721
0.53804	17.551	27.782
0.53904	17.593	27.721
0.54003	17.559	28.366
0.54103	17.548	27.883
0.54203	17.472	27.659
0.54302	17.661	27.707
0.54402	17.628	28.271
0.54501	17.645	27.854
0.54601	17.605	27.737
0.54701	17.566	27.813
0.548	17.558	27.98
0.549	17.606	28.143
0.54999	17.638	27.76
0.55099	17.659	27.796
0.55199	17.663	28.089
0.55298	17.653	27.411
0.55398	17.536	28.352
0.55497	17.622	28.017
0.55597	17.648	28.098
0.55697	17.599	27.944
0.55796	17.627	28.119
0.55896	17.569	28.212
0.55995	17.445	27.711
0.56095	17.477	27.699
0.56195	17.561	27.635
0.56294	17.418	28.065
0.56394	17.506	27.627
0.56493	17.577	27.795
0.56593	17.52	27.873
0.56693	17.527	27.8
0.56792	17.642	27.786
0.56892	17.521	28.167
0.56991	17.584	27.885
0.57091	17.659	27.698
0.57191	17.591	27.925
0.5729	17.614	27.841
0.5739	17.506	28.1
0.57489	17.504	28.098
0.57589	17.557	27.711
0.57689	17.579	28.156
0.57788	17.565	27.571
0.57888	17.546	27.409
0.57987	17.599	27.624
0.58087	17.477	27.742
0.58187	17.503	27.948
0.58286	17.522	28.029
0.58386	17.571	28.105
0.58485	17.436	27.842
0.58585	17.608	27.987
0.58685	17.537	27.904
0.58784	17.566	27.936
0.58884	17.556	27.755
0.58983	17.492	27.794
0.59083	17.606	28.043
0.59183	17.613	28.049
0.59282	17.495	27.565
0.59382	17.544	27.71
0.59481	17.581	27.919
0.59581	17.619	28.26
0.59681	17.489	27.641
0.5978	17.479	27.958
0.5988	17.647	27.884
0.59979	17.512	27.419
0.60079	17.454	27.93
0.60179	17.58	28.266
0.60278	17.635	28.31
0.60378	17.486	28.093
0.60477	17.442	28.051
0.60577	17.446	27.879
0.60677	17.492	28.042
0.60776	17.579	27.841
0.60876	17.54	27.949
0.60975	17.549	27.777
0.61075	17.502	27.59
0.61175	17.518	27.948
0.61274	17.573	27.866
0.61374	17.559	28.076
0.61473	17.601	28.157
0.61573	17.587	27.915
0.61673	17.63	27.704
0.61772	17.67	28.044
0.61872	17.595	27.952
0.61971	17.373	28.069
0.62071	17.679	27.993
0.62171	17.484	28.167
0.6227	17.651	27.807
0.6237	17.5	28.334
0.62469	17.493	28.082
0.62569	17.462	28.054
0.62669	17.518	27.937
0.62768	17.618	27.666
0.62868	17.65	27.636
0.62967	17.637	28.013
0.63067	17.71	27.648
0.63167	17.557	27.979
0.63266	17.615	27.914
0.63366	17.459	27.663
0.63465	17.433	27.927
0.63565	17.682	27.666
0.63665	17.587	27.925
0.63764	17.597	28.073
0.63864	17.582	27.945
0.63963	17.537	28.176
0.64063	17.571	27.657
0.64163	17.657	27.517
0.64262	17.482	28.063
0.64362	17.537	27.759
0.64461	17.651	27.621
0.64561	17.73	27.966
0.64661	17.644	28.142
0.6476	17.553	27.693
0.6486	17.48	27.872
0.64959	17.562	27.987
0.65059	17.534	27.617
0.65159	17.545	28.162
0.65258	17.551	27.834
0.65358	17.394	27.92
0.65457	17.536	27.354
0.65557	17.552	27.847
0.65657	17.514	27.687
0.65756	17.509	27.941
0.65856	17.633	27.98
0.65955	17.45	27.778
0.66055	17.629	27.604
0.66155	17.604	27.685
0.66254	17.597	27.898
0.66354	17.461	28.096
0.66453	17.534	27.619
0.66553	17.552	27.836
0.66653	17.61	27.638
0.66752	17.642	27.899
0.66852	17.533	28.224
0.66951	17.525	27.53
0.67051	17.475	28.233
0.67151	17.651	27.74
0.6725	17.509	27.974
0.6735	17.59	27.866
0.67449	17.621	27.961
0.67549	17.644	27.733
0.67649	17.477	27.878
0.67748	17.492	28.127
0.67848	17.579	28.188
0.67947	17.397	27.964
0.68047	17.606	27.882
0.68147	17.51	28.219
0.68246	17.571	27.825
0.68346	17.531	27.81
0.68445	17.601	27.881
0.68545	17.664	27.962
0.68645	17.52	27.737
0.68744	17.573	27.789
0.68844	17.624	27.718
0.68943	17.522	27.807
0.69043	17.593	27.782
0.69143	17.592	27.938
0.69242	17.506	27.837
0.69342	17.384	27.829
0.69441	17.629	27.402
0.69541	17.53	28.142
0.69641	17.464	27.904
0.6974	17.55	27.964
0.6984	17.622	27.751
0.69939	17.626	27.936
0.70039	17.605	27.828
0.70139	17.661	27.666
0.70238	17.505	27.651
0.70338	17.599	27.994
0.70437	17.568	27.83
0.70537	17.541	28.262
0.70637	17.513	27.914
0.70736	17.672	27.914
0.70836	17.584	28.164
0.70935	17.516	28.186
0.71035	17.521	28.081
0.71135	17.674	27.805
0.71234	17.554	28.11
0.71334	17.544	27.712
0.71433	17.507	27.991
0.71533	17.52	27.959
0.71633	17.586	27.807
0.71732	17.521	27.757
0.71832	17.651	27.607
0.71931	17.597	27.623
0.72031	17.53	27.701
0.72131	17.642	28.187
0.7223	17.564	27.76
0.7233	17.576	27.768
0.72429	17.586	27.636
0.72529	17.509	27.596
0.72629	17.477	27.661
0.72728	17.427	28.264
0.72828	17.575	27.631
0.72927	17.707	27.841
0.73027	17.521	27.914
0.73127	17.497	28.153
0.73226	17.466	28.199
0.73326	17.561	27.649
0.73425	17.512	28.264
0.73525	17.541	28.312
0.73625	17.635	28.032
0.73724	17.609	28.087
0.73824	17.457	27.962
0.73923	17.603	27.878
0.74023	17.566	27.872
0.74123	17.623	27.889
0.74222	17.618	28.374
0.74322	17.418	27.81
0.74421	17.542	27.758
0.74521	17.545	27.591
0.74621	17.571	27.87
0.7472	17.519	28.066
0.7482	17.51	27.868
0.74919	17.536	27.901
0.75019	17.443	27.925
0.75119	17.557	27.888
0.75218	17.556	27.823
0.75318	17.67	27.821
0.75417	17.567	28.01
0.75517	17.552	28.17
0.75617	17.462	27.986
0.75716	17.616	28.202
0.75816	17.515	27.918
0.75915	17.633	27.925
0.76015	17.529	27.872
0.76115	17.573	28.051
0.76214	17.458	27.715
0.76314	17.693	28.056
0.76413	17.649	28.119
0.76513	17.536	27.969
0.76613	17.372	27.761
0.76712	17.499	27.747
0.76812	17.54	28.085
0.76911	17.472	28.183
0.77011	17.616	27.506
0.77111	17.578	28.011
0.7721	17.575	27.993
0.7731	17.41	28.035
0.77409	17.529	27.764
0.77509	17.477	28.087
0.77609	17.643	27.88
0.77708	17.464	27.982
0.77808	17.455	27.885
0.77907	17.502	27.978
0.78007	17.412	28.231
0.78107	17.511	27.908
0.78206	17.514	27.871
0.78306	17.694	28.016
0.78405	17.63	27.776
0.78505	17.527	27.947
0.78605	17.595	28.42
0.78704	17.523	27.734
0.78804	17.598	27.889
0.78903	17.675	28.291
0.79003	17.602	28.138
0.79103	17.584	27.945
0.79202	17.527	28.193
0.79302	17.496	27.973
0.79401	17.566	27.911
0.79501	17.47	27.853
0.79601	17.544	27.902
0.797	17.586	27.684
0.798	17.588	28.297
0.79899	17.504	27.826
0.79999	17.641	27.973
0.80099	17.618	27.646
0.80198	17.558	28.006
0.80298	17.551	27.926
0.80397	17.571	27.673
0.80497	17.499	27.715
0.80597	17.499	28.1
0.80696	17.631	27.845
0.80796	17.612	27.679
0.80895	17.509	28.03
0.80995	17.616	28.134
0.81095	17.421	27.707
0.81194	17.553	27.644
0.81294	17.639	27.918
0.81393	17.5	27.603
0.81493	17.622	28.358
0.81593	17.494	27.646
0.81692	17.54	27.95
0.81792	17.508	27.949
0.81891	17.614	27.827
0.81991	17.421	27.905
0.82091	17.54	28.072
0.8219	17.597	27.861
0.8229	17.533	28.07
0.82389	17.546	28.228
0.82489	17.488	28.08
0.82589	17.515	27.662
0.82688	17.614	28.182
0.82788	17.527	27.865
0.82887	17.629	27.644
0.82987	17.568	27.605
0.83087	17.466	27.982
0.83186	17.447	27.941
0.83286	17.533	28.047
0.83385	17.533	27.638
0.83485	17.649	27.734
0.83585	17.547	27.771
0.83684	17.642	27.982
0.83784	17.63	27.737
0.83883	17.72	27.525
0.83983	17.488	28.225
0.84083	17.579	27.85
0.84182	17.475	27.83
0.84282	17.628	27.659
0.84381	17.54	27.847
0.84481	17.561	27.482
0.84581	17.616	28.242
0.8468	17.566	28.198
0.8478	17.679	27.784
0.84879	17.518	27.925
0.84979	17.662	28.285
0.85079	17.577	27.914
0.85178	17.636	27.839
0.85278	17.542	27.896
0.85377	17.497	28.07
0.85477	17.438	27.752
0.85577	17.443	27.643
0.85676	17.619	27.419
0.85776	17.578	27.853
0.85875	17.527	27.913
0.85975	17.471	27.518
0.86075	17.577	27.948
0.86174	17.637	27.822
0.86274	17.494	28.238
0.86373	17.544	28.096
0.86473	17.387	27.659
0.86573	17.433	27.413
0.86672	17.556	27.849
0.86772	17.656	27.524
0.86871	17.63	27.929
0.86971	17.602	28.059
0.87071	17.629	28.028
0.8717	17.696	27.673
0.8727	17.53	27.851
0.87369	17.47	27.718
0.87469	17.489	28.252
0.87569	17.63	28.087
0.87668	17.459	28.102
0.87768	17.504	27.421
0.87867	17.545	27.881
0.87967	17.603	27.927
0.88067	17.399	27.483
0.88166	17.471	27.976
0.88266	17.549	27.701
0.88365	17.542	27.732
0.88465	17.588	27.8
0.88565	17.446	27.702
0.88664	17.447	28.071
0.88764	17.544	27.87
0.88863	17.658	27.717
0.88963	17.609	27.962
0.89063	17.451	27.832
0.89162	17.503	27.892
0.89262	17.469	27.956
0.89361	17.541	28.035
0.89461	17.52	27.93
0.89561	17.583	28.005
0.8966	17.553	27.841
0.8976	17.584	28.12
0.89859	17.594	28.052
0.89959	17.45	28.048
0.90059	17.53	27.744
0.90158	17.652	27.877
0.90258	17.614	27.89
0.90357	17.566	28.243
0.90457	17.593	28.14
0.90557	17.483	27.764
0.90656	17.461	27.705
0.90756	17.63	27.812
0.90855	17.685	28.142
0.90955	17.611	28.114
0.91055	17.561	28.069
0.91154	17.549	27.765
0.91254	17.675	27.882
0.91353	17.554	27.318
0.91453	17.604	27.983
0.91553	17.508	27.566
0.91652	17.532	27.879
0.91752	17.577	28.216
0.91851	17.536	27.654
0.91951	17.46	27.922
0.92051	17.558	27.85
0.9215	17.472	28.071
0.9225	17.545	27.916
0.92349	17.669	28.083
0.92449	17.447	27.726
0.92549	17.435	27.942
0.92648	17.43	28.063
0.92748	17.466	28.034
0.92847	17.549	27.962
0.92947	17.552	27.959
0.93047	17.503	27.881
0.93146	17.608	28.051
0.93246	17.495	27.909
0.93345	17.551	27.724
0.93445	17.517	27.951
0.93545	17.591	28.045
0.93644	17.538	27.779
0.93744	17.486	28.061
0.93843	17.639	28.109
0.93943	17.478	27.817
0.94043	17.511	27.525
0.94142	17.437	27.806
0.94242	17.507	27.697
0.94341	17.491	28.154
0.94441	17.595	28.269
0.94541	17.503	28.096
0.9464	17.518	27.729
0.9474	17.521	28.041
0.94839	17.581	28.272
0.94939	17.502	28.248
0.95039	17.558	28.26
0.95138	17.649	28.159
0.95238	17.534	28.013
0.95337	17.581	28.132
0.95437	17.485	27.864
0.95537	17.694	27.763
0.95636	17.581	28.228
0.95736	17.586	27.805
0.95835	17.478	28.329
0.95935	17.554	27.994
0.96035	17.592	27.557
0.96134	17.606	28.122
0.96234	17.617	27.94
0.96333	17.571	28.202
0.96433	17.454	28.263
0.96533	17.467	28.204
0.96632	17.631	27.632
0.96732	17.457	27.755
0.96831	17.505	27.941
0.96931	17.513	28.026
0.97031	17.461	27.895
0.9713	17.54	27.937
0.9723	17.619	27.838
0.97329	17.647	28.109
0.97429	17.691	27.735
0.97529	17.572	27.674
0.97628	17.484	27.834
0.97728	17.444	27.792
0.97827	17.437	27.793
0.97927	17.639	27.743
0.98027	17.645	27.912
0.98126	17.407	27.732
0.98226	17.535	27.715
0.98325	17.514	28.454
0.98425	17.497	27.476
0.98525	17.639	27.712
0.98624	17.494	28.09
0.98724	17.491	27.798
0.98823	17.492	27.519
0.98923	17.542	27.993
0.99023	17.44	27.527
0.99122	17.568	27.676
0.99222	17.555	28.172
0.99321	17.525	27.661
0.99421	17.633	27.558
0.99521	17.597	27.677
0.9962	17.522	27.528
0.9972	17.582	27.884
0.99819	17.572	28.423
0.99919	17.561	28.013
1.0002	17.603	28.056
1.0012	17.595	27.562
1.0022	17.479	27.612
1.0032	17.508	27.728
1.0042	17.512	27.855
1.0052	17.514	28.225
1.0062	17.622	28.278
1.0072	17.579	27.578
1.0082	17.636	28.157
1.0092	17.528	27.9
1.0101	17.541	28.098
1.0111	17.469	28.079
1.0121	17.606	27.722
1.0131	17.559	28.001
1.0141	17.608	27.855
1.0151	17.546	28.274
1.0161	17.416	27.723
1.0171	17.444	28.197
1.0181	17.533	27.967
1.0191	17.609	27.738
1.0201	17.563	27.661
1.0211	17.498	28.273
1.0221	17.657	27.935
1.0231	17.526	27.906
1.0241	17.486	28.044

## Sheet: Fig.2b
Time (s)	labeled	unlabeled	FRET efficiency	D-A distance
0.032102	0.78389	2.7422	0.71414	20.603
0.047098	0.77165	2.7483	0.71923	20.518
0.062094	0.77381	2.7631	0.71995	20.505
0.07709	0.76816	2.7792	0.7236	20.443
0.092086	0.76815	2.8163	0.72724	20.381
0.10708	0.76647	2.8222	0.72841	20.361
0.12208	0.76265	2.8262	0.73015	20.331
0.13707	0.75913	2.8435	0.73303	20.282
0.15207	0.75531	2.8602	0.73592	20.232
0.16707	0.76234	2.8718	0.73454	20.255
0.18206	0.75308	2.8984	0.74017	20.158
0.19706	0.75925	2.9022	0.73839	20.189
0.21205	0.75743	2.9223	0.74081	20.146
0.22705	0.75263	2.9275	0.74291	20.11
0.24205	0.75483	2.9439	0.74359	20.098
0.25704	0.76004	2.9516	0.7425	20.117
0.27204	0.75371	2.9549	0.74493	20.074
0.28703	0.7427	2.968	0.74977	19.989
0.30203	0.75836	2.9906	0.74642	20.048
0.31703	0.75406	2.9808	0.74703	20.037
0.33202	0.75422	3.0047	0.74898	20.002
0.34702	0.75807	3.0265	0.74953	19.993
0.36201	0.75154	3.0079	0.75014	19.982
0.37701	0.75051	3.0279	0.75213	19.946
0.39201	0.75657	3.0372	0.7509	19.968
0.407	0.74985	3.0387	0.75324	19.927
0.422	0.74687	3.0544	0.75547	19.887
0.43699	0.75215	3.0633	0.75446	19.905
0.45199	0.74044	3.0785	0.75948	19.815
0.46699	0.753	3.0577	0.75374	19.918
0.48198	0.75312	3.0888	0.75618	19.874
0.49698	0.74561	3.0908	0.75877	19.827
0.51197	0.74771	3.1053	0.75922	19.819
0.52697	0.73787	3.111	0.76282	19.754
0.54197	0.74879	3.1221	0.76016	19.802
0.55696	0.74065	3.1174	0.76242	19.761
0.57196	0.74358	3.1379	0.76303	19.75
0.58695	0.74622	3.1475	0.76291	19.752
0.60195	0.74418	3.1612	0.76459	19.722
0.61695	0.74277	3.1471	0.76398	19.733
0.63194	0.74361	3.168	0.76527	19.709
0.64694	0.74639	3.1888	0.76593	19.697
0.66193	0.74275	3.1862	0.76688	19.68
0.67693	0.73496	3.1873	0.76941	19.633
0.69193	0.74086	3.1889	0.76767	19.665
0.70692	0.73948	3.1915	0.7683	19.654
0.72192	0.74164	3.1935	0.76776	19.664
0.73691	0.74766	3.2307	0.76858	19.649
0.75191	0.74137	3.2172	0.76956	19.63
0.76691	0.73908	3.2049	0.76939	19.634
0.7819	0.73449	3.2176	0.77173	19.59
0.7969	0.74065	3.2243	0.77029	19.617
0.81189	0.73445	3.2382	0.77319	19.563
0.82689	0.73799	3.2529	0.77313	19.564
0.84189	0.73792	3.2391	0.77218	19.582
0.85688	0.7392	3.246	0.77228	19.58
0.87188	0.72548	3.2699	0.77814	19.471
0.88687	0.72803	3.2635	0.77692	19.494
0.90187	0.73247	3.2715	0.77611	19.509
0.91687	0.73043	3.2769	0.7771	19.49
0.93186	0.73353	3.2796	0.77633	19.505
0.94686	0.72568	3.2885	0.77933	19.448
0.96185	0.73501	3.2969	0.77706	19.491
0.97685	0.73485	3.2925	0.77681	19.496
0.99185	0.72723	3.2876	0.77879	19.458
1.0068	0.72442	3.2991	0.78042	19.428
1.0218	0.72956	3.3147	0.7799	19.438
1.0368	0.72959	3.3058	0.7793	19.449
1.0518	0.72847	3.3316	0.78135	19.41
1.0668	0.72901	3.3326	0.78125	19.412
1.0818	0.73392	3.3093	0.77823	19.469
1.0968	0.72235	3.3388	0.78365	19.366
1.1118	0.723	3.3324	0.78304	19.378
1.1268	0.71502	3.3297	0.78526	19.336
1.1418	0.72708	3.3363	0.78207	19.396
1.1568	0.71867	3.3396	0.7848	19.344
1.1718	0.72489	3.3627	0.78443	19.352
1.1868	0.72925	3.3597	0.78295	19.38
1.2018	0.71661	3.3761	0.78774	19.288
1.2168	0.71577	3.3687	0.78752	19.292
1.2318	0.71679	3.3634	0.78689	19.305
1.2468	0.71453	3.3715	0.78807	19.282
1.2618	0.72108	3.3767	0.78646	19.313
1.2768	0.72767	3.3785	0.78462	19.348
1.2918	0.71657	3.3827	0.78817	19.28
1.3068	0.72554	3.3885	0.78588	19.324
1.3218	0.72176	3.3913	0.78717	19.299
1.3368	0.71654	3.4004	0.78927	19.259
1.3518	0.72086	3.4113	0.78868	19.27
1.3667	0.70862	3.4011	0.79165	19.213
1.3817	0.71662	3.393	0.7888	19.268
1.3967	0.71333	3.4189	0.79136	19.218
1.4117	0.71698	3.4085	0.78965	19.251
1.4267	0.72065	3.4227	0.78945	19.255
1.4417	0.71432	3.4132	0.79072	19.231
1.4567	0.72302	3.4146	0.78826	19.278
1.4717	0.70935	3.4259	0.79294	19.188
1.4867	0.70631	3.4275	0.79393	19.168
1.5017	0.7078	3.4146	0.79272	19.192
1.5167	0.72009	3.4384	0.79057	19.234
1.5317	0.71549	3.4498	0.7926	19.194
1.5467	0.71778	3.4376	0.7912	19.221
1.5617	0.71021	3.4575	0.79459	19.155
1.5767	0.71017	3.4544	0.79442	19.159
1.5917	0.70596	3.4521	0.7955	19.138
1.6067	0.71095	3.4585	0.79444	19.158
1.6217	0.70058	3.4555	0.79726	19.103
1.6367	0.70874	3.4473	0.79441	19.159
1.6517	0.70508	3.4646	0.79649	19.118
1.6667	0.7105	3.4649	0.79494	19.149
1.6817	0.70981	3.4657	0.79519	19.144
1.6967	0.71206	3.4904	0.79599	19.128
1.7117	0.71464	3.4756	0.79438	19.159
1.7266	0.7113	3.4771	0.79543	19.139
1.7416	0.7133	3.4637	0.79406	19.166
1.7566	0.7064	3.496	0.79794	19.09
1.7716	0.70439	3.4798	0.79758	19.097
1.7866	0.70484	3.4777	0.79733	19.102
1.8016	0.70585	3.4855	0.79749	19.099
1.8166	0.69549	3.4995	0.80126	19.024
1.8316	0.70644	3.502	0.79827	19.083
1.8466	0.7135	3.4978	0.79601	19.127
1.8616	0.70907	3.4988	0.79734	19.101
1.8766	0.7045	3.5075	0.79915	19.066
1.8916	0.70527	3.4912	0.79799	19.089
1.9066	0.70893	3.5206	0.79863	19.076
1.9216	0.70908	3.5078	0.79786	19.091
1.9366	0.6938	3.5224	0.80303	18.988
1.9516	0.71121	3.5068	0.79719	19.104
1.9666	0.69446	3.5275	0.80313	18.986
1.9816	0.69538	3.5107	0.80192	19.011
1.9966	0.69628	3.5201	0.8022	19.005
2.0116	0.71209	3.5245	0.79796	19.089
2.0266	0.69972	3.5429	0.8025	18.999
2.0416	0.6971	3.5505	0.80366	18.976
2.0566	0.70183	3.5291	0.80113	19.026
2.0716	0.70333	3.5455	0.80163	19.016
2.0866	0.70345	3.5568	0.80222	19.005
2.1016	0.69882	3.5387	0.80252	18.999
2.1165	0.69167	3.5527	0.80531	18.943
2.1315	0.70194	3.543	0.80188	19.011
2.1465	0.70236	3.5551	0.80243	19
2.1615	0.69313	3.5451	0.80448	18.959
2.1765	0.70494	3.5906	0.80367	18.976
2.1915	0.69838	3.5675	0.80424	18.964
2.2065	0.6941	3.5661	0.80536	18.942
2.2215	0.68682	3.5652	0.80735	18.901
2.2365	0.68484	3.5736	0.80836	18.881
2.2515	0.69177	3.5607	0.80572	18.934
2.2665	0.6959	3.5689	0.80501	18.949
2.2815	0.69563	3.5725	0.80528	18.943
2.2965	0.7015	3.561	0.80301	18.989
2.3115	0.68988	3.5608	0.80626	18.924
2.3265	0.69486	3.5736	0.80556	18.938
2.3415	0.68383	3.5581	0.80781	18.892
2.3565	0.68658	3.5826	0.80836	18.881
2.3715	0.68626	3.5825	0.80844	18.879
2.3865	0.68885	3.5838	0.80778	18.893
2.4015	0.69513	3.5785	0.80575	18.934
2.4165	0.6955	3.5879	0.80615	18.926
2.4315	0.68165	3.5833	0.80977	18.852
2.4465	0.69471	3.5876	0.80636	18.922
2.4615	0.68665	3.579	0.80814	18.885
2.4764	0.68652	3.5845	0.80847	18.879
2.4914	0.69581	3.6089	0.8072	18.905
2.5064	0.69711	3.5971	0.8062	18.925
2.5214	0.69079	3.6111	0.80871	18.874
2.5364	0.68421	3.5872	0.80926	18.863
2.5514	0.69233	3.5985	0.8076	18.896
2.5664	0.68475	3.617	0.81069	18.834
2.5814	0.6853	3.5898	0.8091	18.866
2.5964	0.69001	3.6141	0.80908	18.866
2.6114	0.68459	3.6139	0.81057	18.836
2.6264	0.68546	3.6006	0.80963	18.855
2.6414	0.68416	3.6117	0.81057	18.836
2.6564	0.68283	3.6163	0.81118	18.823
2.6714	0.68979	3.6417	0.81059	18.836
2.6864	0.67924	3.6179	0.81225	18.801
2.7014	0.69682	3.6154	0.80726	18.903
2.7164	0.68393	3.6171	0.81092	18.829
2.7314	0.688	3.6177	0.80982	18.851
2.7464	0.6774	3.6353	0.81366	18.772
2.7614	0.6822	3.6253	0.81182	18.81
2.7764	0.68058	3.6218	0.81209	18.805
2.7914	0.68398	3.6357	0.81187	18.809
2.8064	0.68187	3.6211	0.8117	18.813
2.8214	0.67863	3.6378	0.81345	18.777
2.8364	0.69156	3.6267	0.80932	18.862
2.8514	0.68886	3.6554	0.81155	18.816
2.8663	0.69078	3.6262	0.8095	18.858
2.8813	0.68578	3.644	0.81181	18.811
2.8963	0.68772	3.6237	0.81022	18.843
2.9113	0.67691	3.6425	0.81416	18.762
2.9263	0.68109	3.6559	0.8137	18.772
2.9413	0.6803	3.6353	0.81286	18.789
2.9563	0.67817	3.6559	0.8145	18.755
2.9713	0.68017	3.6474	0.81352	18.775
2.9863	0.67178	3.646	0.81575	18.729
3.0013	0.68128	3.6565	0.81368	18.772
3.0163	0.68339	3.6619	0.81338	18.778
3.0313	0.67794	3.6398	0.81374	18.771
3.0463	0.69189	3.6585	0.81088	18.83
3.0613	0.67667	3.6426	0.81424	18.761
3.0763	0.68541	3.6584	0.81265	18.793
3.0913	0.67614	3.6655	0.81554	18.734
3.1063	0.67651	3.6729	0.81581	18.728
3.1213	0.67654	3.6679	0.81555	18.733
3.1363	0.68862	3.6634	0.81203	18.806
3.1513	0.67363	3.6572	0.81581	18.728
3.1663	0.66843	3.6758	0.81816	18.679
3.1813	0.66919	3.6678	0.81755	18.692
3.1963	0.68352	3.6908	0.8148	18.749
3.2113	0.67408	3.67	0.81633	18.717
3.2262	0.6898	3.66	0.81153	18.816
3.2412	0.67825	3.6758	0.81548	18.735
3.2562	0.6828	3.6739	0.81415	18.762
3.2712	0.66993	3.6764	0.81778	18.687
3.2862	0.6828	3.6637	0.81363	18.773
3.3012	0.6712	3.6898	0.81809	18.68
3.3162	0.66838	3.6769	0.81822	18.678
3.3312	0.6765	3.6858	0.81646	18.714
3.3462	0.678	3.6882	0.81617	18.72
3.3612	0.67739	3.691	0.81647	18.714
3.3762	0.68054	3.6907	0.81561	18.732
3.3912	0.67935	3.6899	0.81589	18.726
3.4062	0.67407	3.6767	0.81666	18.71
3.4212	0.66977	3.6827	0.81813	18.68
3.4362	0.66605	3.7071	0.82033	18.633
3.4512	0.67044	3.6936	0.81848	18.672
3.4662	0.66898	3.7024	0.81931	18.655
3.4812	0.67694	3.69	0.81655	18.713
3.4962	0.67887	3.713	0.81716	18.7
3.5112	0.67039	3.6958	0.81861	18.67
3.5262	0.67509	3.7112	0.81809	18.68
3.5412	0.6688	3.7039	0.81943	18.652
3.5562	0.679	3.7005	0.81651	18.713
3.5712	0.66264	3.7022	0.82101	18.619
3.5862	0.67364	3.7132	0.81858	18.67
3.6012	0.6683	3.7191	0.82031	18.634
3.6161	0.6702	3.7093	0.81932	18.655
3.6311	0.67482	3.6928	0.81726	18.698
3.6461	0.66492	3.7094	0.82075	18.625
3.6611	0.66804	3.7211	0.82047	18.63
3.6761	0.67313	3.7173	0.81892	18.663
3.6911	0.67225	3.7007	0.81834	18.675
3.7061	0.6649	3.7069	0.82063	18.627
3.7211	0.67108	3.7269	0.81994	18.642
3.7361	0.66338	3.7135	0.82136	18.612
3.7511	0.67133	3.7213	0.8196	18.649
3.7661	0.6581	3.7216	0.82317	18.573
3.7811	0.66909	3.7277	0.82051	18.63
3.7961	0.66119	3.7084	0.8217	18.604
3.8111	0.66648	3.7307	0.82135	18.612
3.8261	0.66831	3.7071	0.81972	18.646
3.8411	0.66162	3.7234	0.8223	18.592
3.8561	0.65897	3.7307	0.82337	18.569
3.8711	0.67491	3.7313	0.81913	18.659
3.8861	0.66405	3.7284	0.8219	18.6
3.9011	0.66476	3.7341	0.82198	18.599
3.9161	0.65889	3.7209	0.82292	18.579
3.9311	0.66001	3.7269	0.82291	18.579
3.9461	0.66708	3.7326	0.82128	18.613
3.9611	0.66354	3.7432	0.82274	18.583
3.976	0.66923	3.7308	0.82062	18.627
3.991	0.66775	3.7314	0.82105	18.618
4.006	0.66858	3.7357	0.82103	18.619
4.021	0.65887	3.7486	0.82424	18.551
4.036	0.6567	3.7288	0.82388	18.558
4.051	0.66458	3.7377	0.8222	18.594
4.066	0.65634	3.7481	0.82489	18.537
4.081	0.66554	3.7249	0.82133	18.612
4.096	0.66361	3.7415	0.82263	18.585
4.111	0.67413	3.7511	0.82028	18.634
4.126	0.66839	3.7334	0.82097	18.62
4.141	0.66031	3.7396	0.82343	18.568
4.156	0.67305	3.7439	0.82023	18.636
4.171	0.65432	3.7544	0.82572	18.519
4.186	0.65654	3.7514	0.82499	18.535
4.201	0.65964	3.7456	0.82389	18.558
4.216	0.65938	3.7528	0.82429	18.549
4.231	0.66611	3.7636	0.82301	18.577
4.246	0.6626	3.7677	0.82414	18.553
4.261	0.66874	3.7576	0.82203	18.598
4.276	0.66003	3.7493	0.82396	18.557
4.291	0.64839	3.7467	0.82694	18.493
4.306	0.65297	3.7541	0.82606	18.511
4.321	0.66043	3.762	0.82445	18.546
4.336	0.65232	3.753	0.82619	18.509
4.3509	0.66112	3.7705	0.82466	18.541
4.3659	0.65904	3.759	0.82468	18.541
4.3809	0.67011	3.7529	0.82144	18.61
4.3959	0.67251	3.7546	0.82088	18.622
4.4109	0.66543	3.7747	0.82371	18.562
4.4259	0.66291	3.7497	0.82321	18.572
4.4409	0.66338	3.7804	0.82452	18.544
4.4559	0.6624	3.7704	0.82432	18.549
4.4709	0.66578	3.7746	0.82362	18.564
4.4859	0.66146	3.7864	0.82531	18.528
4.5009	0.65213	3.7644	0.82676	18.496
4.5159	0.65726	3.774	0.82584	18.516
4.5309	0.65577	3.7678	0.82596	18.514
4.5459	0.67029	3.7898	0.82313	18.574
4.5609	0.66213	3.7857	0.8251	18.532
4.5759	0.65998	3.7668	0.82479	18.539
4.5909	0.65871	3.7839	0.82592	18.515
4.6059	0.66616	3.7743	0.8235	18.566
4.6209	0.66214	3.777	0.82469	18.541
4.6359	0.66093	3.7824	0.82526	18.529
4.6509	0.65899	3.7726	0.82532	18.527
4.6659	0.6632	3.7765	0.82438	18.547
4.6809	0.65876	3.7818	0.82581	18.517
4.6959	0.65836	3.7781	0.82574	18.518
4.7109	0.66224	3.7731	0.82448	18.545
4.7259	0.65294	3.7966	0.82802	18.469
4.7408	0.65761	3.7755	0.82582	18.517
4.7558	0.65536	3.7894	0.82705	18.49
4.7708	0.65396	3.7917	0.82753	18.48
4.7858	0.64563	3.7973	0.82998	18.427
4.8008	0.66133	3.7709	0.82463	18.542
4.8158	0.65911	3.8014	0.82661	18.5
4.8308	0.65485	3.7864	0.82705	18.49
4.8458	0.65364	3.7747	0.82684	18.495
4.8608	0.65483	3.801	0.82772	18.476
4.8758	0.6538	3.7759	0.82685	18.495
4.8908	0.65391	3.7756	0.82681	18.495
4.9058	0.65732	3.7974	0.8269	18.493
4.9208	0.66411	3.7995	0.82521	18.53
4.9358	0.65398	3.7919	0.82753	18.48
4.9508	0.65575	3.7946	0.82719	18.487
4.9658	0.65082	3.8082	0.8291	18.446
4.9808	0.64859	3.8035	0.82948	18.438
4.9958	0.6566	3.7979	0.82711	18.489
5.0108	0.65072	3.814	0.82939	18.44
5.0258	0.65551	3.8015	0.82756	18.479
5.0408	0.64719	3.7924	0.82935	18.441
5.0558	0.65093	3.7908	0.82829	18.464
5.0708	0.65325	3.7879	0.82754	18.48
5.0858	0.66661	3.7985	0.82451	18.545
5.1007	0.65376	3.7888	0.82745	18.482
5.1157	0.6596	3.7926	0.82608	18.511
5.1307	0.66395	3.8059	0.82555	18.523
5.1457	0.6607	3.8003	0.82614	18.51
5.1607	0.65149	3.7971	0.82842	18.461
5.1757	0.65474	3.8208	0.82864	18.456
5.1907	0.65056	3.8129	0.82938	18.44
5.2057	0.65476	3.8006	0.82772	18.476
5.2207	0.65805	3.8155	0.82753	18.48
5.2357	0.65432	3.8173	0.82859	18.457
5.2507	0.6584	3.8227	0.82777	18.475
5.2657	0.6461	3.8117	0.8305	18.416
5.2807	0.65626	3.8111	0.8278	18.474
5.2957	0.65805	3.8071	0.82715	18.488
5.3107	0.6471	3.8085	0.83009	18.424
5.3257	0.65371	3.8073	0.8283	18.463
5.3407	0.64499	3.8024	0.83037	18.418
5.3557	0.65218	3.8157	0.82908	18.446
5.3707	0.64802	3.8195	0.83034	18.419
5.3857	0.64669	3.8083	0.83019	18.422
5.4007	0.64701	3.8092	0.83015	18.423
5.4157	0.65151	3.8028	0.82868	18.455
5.4307	0.63882	3.8055	0.83213	18.38
5.4457	0.65557	3.834	0.82901	18.448
5.4607	0.65672	3.8317	0.82861	18.457
5.4756	0.64484	3.8281	0.83155	18.393
5.4906	0.65198	3.8064	0.82871	18.454
5.5056	0.64853	3.8146	0.82999	18.427
5.5206	0.64911	3.8153	0.82987	18.429
5.5356	0.65186	3.8276	0.82969	18.433
5.5506	0.64912	3.8326	0.83063	18.413
5.5656	0.65632	3.8253	0.82843	18.46
5.5806	0.64961	3.8392	0.8308	18.409
5.5956	0.65139	3.8161	0.82931	18.441
5.6106	0.65268	3.8122	0.82879	18.453
5.6256	0.64487	3.8245	0.83139	18.396
5.6406	0.65586	3.8291	0.82872	18.454
5.6556	0.64312	3.8362	0.83235	18.375
5.6706	0.65039	3.8258	0.83	18.426
5.6856	0.65083	3.8203	0.82964	18.434
5.7006	0.65082	3.8287	0.83001	18.426
5.7156	0.65716	3.8276	0.82831	18.463
5.7306	0.64869	3.8334	0.83078	18.409
5.7456	0.654	3.8365	0.82953	18.437
5.7606	0.6596	3.8458	0.82849	18.459
5.7756	0.65266	3.8334	0.82974	18.432
5.7906	0.65489	3.8469	0.82976	18.432
5.8056	0.63784	3.8428	0.83402	18.338
5.8206	0.648	3.8423	0.83135	18.397
5.8356	0.64953	3.8454	0.83109	18.403
5.8506	0.64986	3.8351	0.83055	18.414
5.8655	0.65407	3.8532	0.83025	18.421
5.8805	0.65319	3.8273	0.82934	18.441
5.8955	0.64422	3.8402	0.83224	18.377
5.9105	0.64144	3.8301	0.83253	18.371
5.9255	0.64277	3.8284	0.83211	18.38
5.9405	0.63924	3.8423	0.83363	18.347
5.9555	0.64773	3.841	0.83136	18.397
5.9705	0.64796	3.8478	0.8316	18.391
5.9855	0.64592	3.8275	0.83124	18.399
6.0005	0.65125	3.8296	0.82994	18.428
6.0155	0.64557	3.8418	0.83196	18.384
6.0305	0.64578	3.8472	0.83214	18.38
6.0455	0.64249	3.8521	0.83321	18.356
6.0605	0.65497	3.8417	0.82951	18.437
6.0755	0.65394	3.8592	0.83055	18.414
6.0905	0.64863	3.8474	0.83141	18.396
6.1055	0.63848	3.846	0.83399	18.339
6.1205	0.63813	3.8409	0.83386	18.342
6.1355	0.64411	3.8528	0.83282	18.365
6.1505	0.64005	3.8495	0.83373	18.345
6.1655	0.64618	3.8383	0.83165	18.39
6.1805	0.64537	3.8458	0.83219	18.379
6.1955	0.65288	3.8573	0.83074	18.41
6.2105	0.65008	3.8461	0.83098	18.405
6.2255	0.64206	3.8306	0.83239	18.374
6.2404	0.64638	3.8437	0.83184	18.386
6.2554	0.64563	3.8479	0.83221	18.378
6.2704	0.6587	3.8678	0.8297	18.433
6.2854	0.64449	3.8498	0.83259	18.37
6.3004	0.64888	3.85	0.83146	18.394
6.3154	0.64924	3.8525	0.83148	18.394
6.3304	0.64021	3.8678	0.83448	18.328
6.3454	0.6474	3.8488	0.83179	18.387
6.3604	0.65128	3.8654	0.83151	18.393
6.3754	0.64978	3.8549	0.83144	18.395
6.3904	0.64491	3.8751	0.83358	18.348
6.4054	0.6435	3.8517	0.83293	18.362
6.4204	0.65021	3.866	0.83181	18.387
6.4354	0.64661	3.8403	0.83163	18.391
6.4504	0.65523	3.8763	0.83096	18.405
6.4654	0.65113	3.8625	0.83142	18.395
6.4804	0.65245	3.8565	0.83082	18.409
6.4954	0.65376	3.8782	0.83143	18.395
6.5104	0.64147	3.8881	0.83502	18.316
6.5254	0.64415	3.8753	0.83378	18.344
6.5404	0.63907	3.8678	0.83477	18.322
6.5554	0.65186	3.8435	0.8304	18.418
6.5704	0.64724	3.8536	0.83204	18.382
6.5854	0.64936	3.8679	0.83212	18.38
6.6003	0.62877	3.8764	0.83779	18.254
6.6153	0.64152	3.8696	0.83422	18.334
6.6303	0.6407	3.8583	0.83394	18.34
6.6453	0.64449	3.8602	0.83304	18.36
6.6603	0.63977	3.866	0.83451	18.327
6.6753	0.64213	3.8656	0.83388	18.341
6.6903	0.64361	3.8708	0.83373	18.345
6.7053	0.64001	3.868	0.83454	18.327
6.7203	0.65077	3.8734	0.83199	18.383
6.7353	0.648	3.8528	0.83181	18.387
6.7503	0.64124	3.8538	0.83361	18.347
6.7653	0.63619	3.8668	0.83547	18.306
6.7803	0.64706	3.8768	0.8331	18.359
6.7953	0.64604	3.8602	0.83264	18.369
6.8103	0.64599	3.8725	0.83319	18.357
6.8253	0.64195	3.8877	0.83488	18.319
6.8403	0.64473	3.8797	0.83382	18.343
6.8553	0.64455	3.8672	0.83333	18.354
6.8703	0.63873	3.8711	0.835	18.317
6.8853	0.63379	3.8974	0.83738	18.264
6.9003	0.64488	3.8745	0.83356	18.348
6.9153	0.64378	3.8713	0.8337	18.345
6.9303	0.65404	3.8698	0.83099	18.405
6.9453	0.63641	3.8728	0.83567	18.302
6.9603	0.64701	3.8676	0.83271	18.367
6.9752	0.6365	3.8836	0.83611	18.292
6.9902	0.63489	3.8812	0.83642	18.285
7.0052	0.64001	3.8725	0.83473	18.323
7.0202	0.65285	3.8911	0.83222	18.378
7.0352	0.64487	3.883	0.83393	18.34
7.0502	0.64522	3.8797	0.83369	18.345
7.0652	0.64362	3.893	0.83467	18.324
7.0802	0.6435	3.8889	0.83453	18.327
7.0952	0.64618	3.8726	0.83314	18.358
7.1102	0.64538	3.8901	0.8341	18.337
7.1252	0.63794	3.8871	0.83588	18.297
7.1402	0.63398	3.8957	0.83726	18.266
7.1552	0.64119	3.8783	0.83467	18.324
7.1702	0.65335	3.8887	0.83199	18.383
7.1852	0.63821	3.8991	0.83632	18.287
7.2002	0.64311	3.8838	0.83441	18.33
7.2152	0.64952	3.9009	0.83349	18.35
7.2302	0.63944	3.8872	0.8355	18.305
7.2452	0.63878	3.9045	0.8364	18.285
7.2602	0.64281	3.8988	0.83513	18.314
7.2752	0.64051	3.8872	0.83522	18.312
7.2902	0.63311	3.8769	0.8367	18.279
7.3052	0.64662	3.892	0.83386	18.342
7.3202	0.64172	3.895	0.83525	18.311
7.3352	0.64814	3.8745	0.83272	18.367
7.3502	0.64299	3.8951	0.83492	18.318
7.3651	0.64255	3.9183	0.83601	18.294
7.3801	0.64479	3.8717	0.83346	18.351
7.3951	0.63302	3.8847	0.83705	18.271
7.4101	0.64215	3.8936	0.83507	18.315
7.4251	0.6415	3.9054	0.83574	18.3
7.4401	0.64014	3.8975	0.83575	18.3
7.4551	0.64475	3.8876	0.83415	18.335
7.4701	0.63488	3.8864	0.83664	18.28
7.4851	0.63972	3.8873	0.83543	18.307
7.5001	0.64376	3.9133	0.83549	18.306
7.5151	0.62843	3.9177	0.83959	18.214
7.5301	0.63567	3.8923	0.83668	18.279
7.5451	0.64727	3.9015	0.8341	18.337
7.5601	0.63252	3.8968	0.83768	18.257
7.5751	0.64397	3.8949	0.83466	18.324
7.5901	0.63853	3.9108	0.83673	18.278
7.6051	0.63643	3.903	0.83694	18.273
7.6201	0.64319	3.896	0.83491	18.319
7.6351	0.64476	3.906	0.83493	18.318
7.6501	0.63583	3.9009	0.83701	18.272
7.6651	0.64292	3.9023	0.83525	18.311
7.6801	0.63726	3.8829	0.83588	18.297
7.6951	0.63099	3.892	0.83788	18.252
7.7101	0.6354	3.8919	0.83674	18.278
7.725	0.63544	3.9005	0.83709	18.27
7.74	0.63834	3.8981	0.83624	18.289
7.755	0.63433	3.9102	0.83777	18.255
7.77	0.63802	3.9064	0.83667	18.279
7.785	0.62904	3.9147	0.83931	18.22
7.8	0.63796	3.9105	0.83686	18.275
7.815	0.64074	3.9115	0.83619	18.29
7.83	0.64197	3.9147	0.83601	18.294
7.845	0.63771	3.9058	0.83673	18.278
7.86	0.64893	3.9033	0.83375	18.344
7.875	0.64756	3.9271	0.8351	18.314
7.89	0.64419	3.8891	0.83436	18.331
7.905	0.63903	3.9005	0.83617	18.291
7.92	0.63898	3.9233	0.83713	18.269
7.935	0.63877	3.9116	0.8367	18.279
7.95	0.63898	3.9038	0.83632	18.287
7.965	0.63756	3.9187	0.83731	18.265
7.98	0.64933	3.9001	0.83351	18.349
7.995	0.63748	3.8983	0.83647	18.284
8.01	0.64396	3.9132	0.83544	18.307
8.025	0.64138	3.9029	0.83567	18.302
8.04	0.64299	3.9	0.83513	18.314
8.055	0.64449	3.9201	0.83559	18.303
8.07	0.64602	3.9347	0.83581	18.299
8.085	0.63126	3.9237	0.83912	18.225
8.0999	0.64567	3.9092	0.83483	18.32
8.1149	0.63645	3.9274	0.83794	18.251
8.1299	0.63481	3.9154	0.83787	18.253
8.1449	0.64072	3.9143	0.83631	18.287
8.1599	0.64885	3.9154	0.83428	18.332
8.1749	0.64645	3.9073	0.83455	18.327
8.1899	0.62716	3.9203	0.84002	18.204
8.2049	0.64007	3.9048	0.83608	18.293
8.2199	0.64229	3.9229	0.83627	18.288
8.2349	0.6428	3.9215	0.83608	18.292
8.2499	0.63971	3.9069	0.83626	18.289
8.2649	0.63894	3.9361	0.83767	18.257
8.2799	0.6354	3.9138	0.83765	18.258
8.2949	0.64138	3.9253	0.8366	18.281
8.3099	0.64182	3.9219	0.83635	18.287
8.3249	0.64287	3.9199	0.836	18.294
8.3399	0.63983	3.9156	0.8366	18.281
8.3549	0.63602	3.924	0.83792	18.252
8.3699	0.64216	3.9179	0.8361	18.292
8.3849	0.63732	3.919	0.83738	18.264
8.3999	0.63604	3.9273	0.83805	18.249
8.4149	0.63418	3.9353	0.83885	18.231
8.4299	0.64374	3.9064	0.83521	18.312
8.4449	0.63653	3.9339	0.8382	18.245
8.4599	0.63846	3.9226	0.83724	18.267
8.4748	0.63927	3.9194	0.8369	18.274
8.4898	0.63867	3.9201	0.83708	18.27
8.5048	0.6394	3.9147	0.83667	18.279
8.5198	0.64556	3.9298	0.83572	18.301
8.5348	0.63663	3.9086	0.83712	18.269
8.5498	0.63671	3.9263	0.83783	18.253
8.5648	0.62706	3.9207	0.84006	18.203
8.5798	0.63585	3.9156	0.83761	18.258
8.5948	0.63832	3.9256	0.8374	18.263
8.6098	0.63386	3.9179	0.83822	18.245
8.6248	0.63741	3.9345	0.83799	18.25
8.6398	0.63155	3.9207	0.83892	18.229
8.6548	0.63663	3.9348	0.83821	18.245
8.6698	0.63389	3.9294	0.83868	18.234
8.6848	0.64573	3.9277	0.8356	18.303
8.6998	0.6436	3.9325	0.83634	18.287
8.7148	0.64036	3.9469	0.83775	18.255
8.7298	0.63972	3.9257	0.83704	18.271
8.7448	0.64645	3.9391	0.83589	18.297
8.7598	0.6455	3.9226	0.83544	18.307
8.7748	0.63604	3.9137	0.83748	18.261
8.7898	0.64044	3.9354	0.83726	18.266
8.8048	0.63483	3.9397	0.83886	18.23
8.8198	0.63901	3.9243	0.83717	18.268
8.8348	0.63967	3.9218	0.83689	18.274
8.8497	0.64256	3.9147	0.83586	18.297
8.8647	0.63506	3.939	0.83878	18.232
8.8797	0.63761	3.9399	0.83817	18.246
8.8947	0.64058	3.917	0.83646	18.284
8.9097	0.6382	3.9338	0.83776	18.255
8.9247	0.63119	3.9316	0.83946	18.217
8.9397	0.63597	3.9449	0.83879	18.232
8.9547	0.63296	3.9269	0.83881	18.232
8.9697	0.63986	3.9393	0.83757	18.259
8.9847	0.62662	3.9332	0.84068	18.189
8.9997	0.63988	3.9248	0.83696	18.273
9.0147	0.6418	3.9411	0.83715	18.269
9.0297	0.64808	3.9378	0.83542	18.307
9.0447	0.63718	3.9389	0.83823	18.244
9.0597	0.64538	3.9375	0.83609	18.292
9.0747	0.62789	3.94	0.84064	18.19
9.0897	0.63632	3.9418	0.83857	18.237
9.1047	0.63881	3.9529	0.83839	18.241
9.1197	0.64177	3.9472	0.83741	18.263
9.1347	0.64226	3.9356	0.83681	18.276
9.1497	0.63084	3.9462	0.84014	18.202
9.1647	0.64286	3.9472	0.83714	18.269
9.1797	0.63351	3.9429	0.83933	18.22
9.1947	0.65118	3.9283	0.83423	18.334
9.2097	0.63486	3.9447	0.83906	18.226
9.2247	0.64034	3.9365	0.83733	18.265
9.2396	0.63246	3.9392	0.83945	18.217
9.2546	0.63963	3.9303	0.83725	18.266
9.2696	0.64087	3.9329	0.83705	18.271
9.2846	0.63625	3.9334	0.83825	18.244
9.2996	0.64302	3.9479	0.83712	18.269
9.3146	0.63202	3.9414	0.83964	18.213
9.3296	0.63441	3.922	0.83824	18.244
9.3446	0.63184	3.9422	0.83973	18.211
9.3596	0.63205	3.9439	0.83974	18.211
9.3746	0.63797	3.946	0.83833	18.242
9.3896	0.63573	3.9391	0.83861	18.236
9.4046	0.64039	3.9481	0.8378	18.254
9.4196	0.6383	3.9532	0.83854	18.238
9.4346	0.62675	3.9526	0.84144	18.172
9.4496	0.63869	3.9602	0.83872	18.234
9.4646	0.63362	3.9418	0.83926	18.221
9.4796	0.63635	3.9288	0.83803	18.249
9.4946	0.64024	3.9444	0.83768	18.257
9.5096	0.63563	3.9376	0.83858	18.237
9.5246	0.64083	3.9638	0.83833	18.242
9.5396	0.63247	3.9633	0.84042	18.195
9.5546	0.63467	3.9403	0.83893	18.229
9.5696	0.6354	3.9522	0.83923	18.222
9.5846	0.64052	3.9415	0.8375	18.261
9.5996	0.63462	3.9365	0.83879	18.232
9.6145	0.6306	3.9355	0.83977	18.21
9.6295	0.63129	3.9404	0.83979	18.21
9.6445	0.64173	3.9387	0.83707	18.271
9.6595	0.6301	3.9432	0.84021	18.2
9.6745	0.64718	3.941	0.83579	18.299
9.6895	0.6374	3.9421	0.83831	18.243
9.7045	0.62991	3.9359	0.83996	18.206
9.7195	0.64546	3.9397	0.83616	18.291
9.7345	0.6366	3.9483	0.83876	18.233
9.7495	0.63329	3.973	0.8406	18.191
9.7645	0.63493	3.9462	0.8391	18.225
9.7795	0.63742	3.9357	0.83804	18.249
9.7945	0.63051	3.9463	0.84023	18.2
9.8095	0.64442	3.9563	0.83712	18.269
9.8245	0.63549	3.9368	0.83858	18.237
9.8395	0.63156	3.9526	0.84022	18.2
9.8545	0.63767	3.945	0.83836	18.242
9.8695	0.64301	3.9599	0.83762	18.258
9.8845	0.63124	3.9622	0.84069	18.189
9.8995	0.63827	3.9643	0.839	18.227
9.9145	0.63951	3.9527	0.83821	18.245
9.9295	0.6482	3.9591	0.83628	18.288
9.9445	0.64207	3.9584	0.8378	18.254
9.9595	0.64024	3.9622	0.83841	18.24
9.9745	0.64799	3.9543	0.83613	18.291
9.9894	0.62912	3.9648	0.84132	18.175
10.004	0.63033	3.9582	0.84076	18.188
10.019	0.63603	3.9516	0.83905	18.226
10.034	0.63052	3.9662	0.84103	18.181
10.049	0.63979	3.9594	0.83841	18.24
10.064	0.64905	3.9604	0.83612	18.292
10.079	0.63531	3.9461	0.839	18.227
10.094	0.63542	3.9432	0.83886	18.23
10.109	0.63192	3.955	0.84022	18.2
10.124	0.63955	3.9649	0.8387	18.234
10.139	0.63031	3.9669	0.84111	18.18
10.154	0.63612	3.9541	0.83913	18.224
10.169	0.64381	3.9455	0.83682	18.276
10.184	0.64741	3.9735	0.83707	18.271
10.199	0.63687	3.9613	0.83923	18.222
10.214	0.64059	3.9724	0.83874	18.233
10.229	0.62853	3.9613	0.84133	18.175
10.244	0.63627	3.968	0.83965	18.213
10.259	0.63224	3.9699	0.84074	18.188
10.274	0.63916	3.9765	0.83926	18.221
10.289	0.63878	3.966	0.83894	18.229
10.304	0.64698	3.9592	0.83659	18.281
10.319	0.63238	3.9626	0.84042	18.195
10.334	0.64089	3.9503	0.83776	18.255
10.349	0.63725	3.9649	0.83928	18.221
10.364	0.64073	3.9648	0.83839	18.241
10.379	0.63725	3.9597	0.83907	18.226
10.394	0.6348	3.97	0.8401	18.202
10.409	0.63911	3.959	0.83857	18.237
10.424	0.63059	3.9742	0.84133	18.175
10.439	0.63858	3.9724	0.83925	18.222
10.454	0.63768	3.948	0.83848	18.239
10.469	0.63844	3.9738	0.83934	18.22
10.484	0.63697	3.9479	0.83866	18.235
10.499	0.63398	3.9622	0.83999	18.205
10.514	0.63362	3.9757	0.84063	18.191
10.529	0.63965	3.9831	0.83941	18.218
10.544	0.63771	3.9816	0.83984	18.208
10.559	0.63648	3.9791	0.84005	18.204
10.574	0.62763	3.9702	0.84191	18.161
10.589	0.6344	3.9563	0.83965	18.213
10.604	0.63513	3.9786	0.84036	18.197
10.619	0.63579	3.9682	0.83978	18.21
10.634	0.64266	3.9585	0.83765	18.258
10.649	0.6383	3.9747	0.83941	18.218
10.664	0.64149	3.9579	0.83792	18.251
10.679	0.63351	3.982	0.84091	18.184
10.694	0.63627	3.9694	0.83971	18.211
10.709	0.63317	3.9804	0.84093	18.184
10.724	0.6355	3.9653	0.83973	18.211
10.739	0.6293	3.9757	0.84171	18.166
10.754	0.63828	3.9679	0.83914	18.224
10.769	0.6398	3.9835	0.83939	18.219
10.784	0.63952	3.9618	0.83858	18.237
10.799	0.63612	3.985	0.84037	18.196
10.814	0.63665	3.984	0.8402	18.2
10.829	0.63369	3.9737	0.84053	18.193
10.844	0.6324	3.9655	0.84052	18.193
10.859	0.63186	3.9799	0.84124	18.177
10.874	0.63523	3.9883	0.84073	18.188
10.889	0.63956	3.9756	0.83913	18.224
10.904	0.6372	3.985	0.8401	18.203
10.919	0.63692	3.9588	0.83911	18.225
10.934	0.63637	3.9801	0.84011	18.202
10.949	0.62754	3.9718	0.842	18.159
10.964	0.63699	3.974	0.83971	18.211
10.979	0.63852	3.9674	0.83906	18.226
10.994	0.62937	3.9653	0.84128	18.176
11.009	0.63026	3.9907	0.84207	18.158
11.024	0.64107	3.9829	0.83904	18.226
11.039	0.64155	3.9669	0.83827	18.244
11.054	0.63735	3.9861	0.84011	18.202
11.069	0.6291	3.9671	0.84142	18.173
11.084	0.63891	3.9688	0.83902	18.227
11.099	0.63393	3.9843	0.84089	18.185
11.114	0.63612	3.9813	0.84022	18.2
11.129	0.63501	3.9787	0.8404	18.196
11.144	0.63279	3.9809	0.84104	18.181
11.159	0.64937	3.9942	0.83742	18.263
11.174	0.64522	3.9785	0.83783	18.254
11.189	0.6366	3.9822	0.84014	18.202
11.204	0.64027	3.9729	0.83884	18.231
11.219	0.63459	3.9927	0.84106	18.181
11.234	0.64732	3.9852	0.83757	18.259
11.249	0.62661	3.9762	0.84241	18.15
11.264	0.63646	3.9679	0.8396	18.214
11.279	0.64498	3.9785	0.83788	18.252
11.294	0.63725	3.9809	0.83993	18.206
11.309	0.63558	3.9836	0.84045	18.195
11.324	0.64812	3.9825	0.83726	18.266
11.339	0.63767	3.9833	0.83991	18.207
11.354	0.63401	3.9811	0.84075	18.188
11.369	0.64056	3.9794	0.83903	18.227
11.384	0.63175	3.9872	0.84156	18.17
11.399	0.64814	3.9712	0.83679	18.277
11.414	0.63112	3.9785	0.84137	18.174
11.429	0.62749	3.9684	0.84188	18.162
11.444	0.63608	3.9947	0.84077	18.187
11.459	0.64112	3.9879	0.83923	18.222
11.474	0.63841	3.9816	0.83966	18.212
11.489	0.6359	3.9689	0.83978	18.21
11.504	0.63474	4.0058	0.84155	18.17
11.519	0.63943	3.9769	0.83921	18.222
11.534	0.63395	3.9815	0.84078	18.187
11.549	0.63082	3.973	0.84122	18.177
11.564	0.63826	3.9817	0.8397	18.211
11.579	0.63646	3.9981	0.84081	18.186
11.594	0.63744	3.991	0.84028	18.198
11.609	0.64019	3.9904	0.83957	18.214
11.624	0.63828	3.9823	0.83972	18.211
11.639	0.63872	3.9873	0.83981	18.209
11.654	0.64706	4.0023	0.83833	18.242
11.669	0.6347	4.002	0.8414	18.173
11.684	0.62628	4.0024	0.84353	18.125
11.699	0.63494	3.9812	0.84052	18.193
11.714	0.63346	3.9725	0.84054	18.193
11.729	0.63193	3.9916	0.84168	18.167
11.744	0.64159	3.9922	0.83929	18.221
11.759	0.63314	3.9963	0.84157	18.169
11.774	0.63506	3.9915	0.8409	18.184
11.789	0.64341	3.9905	0.83876	18.233
11.804	0.6405	3.99	0.83947	18.217
11.819	0.63802	4.0056	0.84072	18.189
11.834	0.63976	3.9802	0.83927	18.221
11.849	0.64305	3.9953	0.83905	18.226
11.864	0.63338	3.9879	0.84117	18.178
11.879	0.6404	3.9848	0.83929	18.221
11.894	0.63635	3.9896	0.8405	18.194
11.909	0.63787	3.9928	0.84025	18.199
11.924	0.63558	3.9933	0.84084	18.186
11.939	0.64764	3.9846	0.83747	18.262
11.954	0.63235	3.9922	0.8416	18.168
11.969	0.63876	3.9928	0.84002	18.204
11.984	0.63574	3.9945	0.84085	18.186
11.999	0.62877	3.9846	0.8422	18.155
12.014	0.62904	3.9957	0.84257	18.146
12.029	0.6401	3.9953	0.83979	18.21
12.044	0.63759	4.0067	0.84087	18.185
12.059	0.64151	3.9922	0.83931	18.22
12.074	0.62661	4.0093	0.84371	18.12
12.089	0.63554	4.0018	0.84119	18.178
12.104	0.63616	3.9733	0.83989	18.207
12.119	0.64128	3.9969	0.83956	18.215
12.134	0.63335	4.0093	0.84203	18.159
12.149	0.64054	4.001	0.8399	18.207
12.164	0.64042	3.997	0.83977	18.21
12.179	0.64514	3.9801	0.83791	18.252
12.194	0.64173	3.9871	0.83905	18.226
12.209	0.63419	3.9977	0.84136	18.174
12.224	0.63954	4.0057	0.84034	18.197
12.239	0.63251	3.9836	0.84122	18.177
12.254	0.63293	4.0033	0.8419	18.162
12.269	0.62746	4.0056	0.84336	18.129
12.284	0.63695	4.0138	0.84131	18.175
12.299	0.63284	4.0124	0.84228	18.153
12.314	0.63475	3.9857	0.84075	18.188
12.329	0.63955	4.0162	0.84076	18.188
12.344	0.63536	4.0032	0.84129	18.176
12.359	0.64736	3.9822	0.83744	18.262
12.374	0.63227	4.0089	0.84228	18.153
12.389	0.63695	4.0046	0.84094	18.183
12.404	0.64334	4.0143	0.83974	18.211
12.419	0.63241	4.0021	0.84198	18.16
12.434	0.63356	3.9862	0.84106	18.181
12.449	0.63196	3.9932	0.84174	18.165
12.464	0.64561	4.0112	0.83905	18.226
12.479	0.64267	3.9904	0.83894	18.229
12.494	0.63779	4.0094	0.84093	18.184
12.509	0.63671	3.9752	0.83983	18.209
12.524	0.62714	4.006	0.84345	18.126
12.539	0.63178	4.0022	0.84214	18.156
12.554	0.64577	4.0052	0.83877	18.232
12.569	0.62715	3.9952	0.84302	18.136
12.584	0.63533	3.991	0.84081	18.186
12.599	0.64081	4.0069	0.84007	18.203
12.614	0.63306	4.0034	0.84187	18.162
12.629	0.63986	3.9978	0.83994	18.206
12.644	0.63692	3.9976	0.84067	18.19
12.659	0.63809	4.0144	0.84105	18.181
12.674	0.63512	4.0069	0.84149	18.171
12.689	0.64008	4.0059	0.84022	18.2
12.704	0.64267	4.0039	0.83949	18.216
12.719	0.63148	4.0131	0.84264	18.145
12.734	0.63322	4.0204	0.8425	18.148
12.749	0.64743	4.0003	0.83816	18.246
12.764	0.6408	4.007	0.84008	18.203
12.779	0.63825	4.0071	0.84072	18.189
12.794	0.64051	4.0098	0.84026	18.199
12.809	0.64395	4.0095	0.83939	18.218
12.824	0.63635	3.9988	0.84086	18.185
12.839	0.64711	4.028	0.83935	18.219
12.854	0.64307	4.0171	0.83992	18.207
12.869	0.63749	4.0144	0.8412	18.178
12.884	0.64415	4.002	0.83904	18.226
12.899	0.63837	3.9965	0.84027	18.199
12.914	0.64823	4.0211	0.83879	18.232
12.929	0.64353	4.0173	0.83981	18.209
12.944	0.64415	4.0083	0.8393	18.221
12.959	0.64121	4.0058	0.83993	18.206
12.974	0.63427	4.0208	0.84225	18.154
12.989	0.63111	4.0133	0.84275	18.142
13.004	0.63533	4.0096	0.84155	18.17
13.019	0.636	4.0121	0.84148	18.171
13.034	0.63314	3.9946	0.8415	18.171
13.049	0.6403	3.9848	0.83931	18.22
13.064	0.64362	3.9975	0.839	18.227
13.079	0.63725	4.0137	0.84123	18.177
13.094	0.62901	4.0003	0.84276	18.142
13.109	0.63912	4.0169	0.84089	18.185
13.124	0.6341	3.9949	0.84127	18.176
13.139	0.64095	4.0079	0.84008	18.203
13.154	0.64076	3.9978	0.83972	18.211
13.169	0.64339	4.0135	0.83969	18.212
13.184	0.6334	3.9995	0.84163	18.168
13.199	0.63705	4.0152	0.84134	18.174
13.214	0.64082	4.0069	0.84007	18.203
13.229	0.63185	4.0072	0.84232	18.152
13.244	0.63886	4.0263	0.84133	18.175
13.259	0.64351	4.0041	0.83929	18.221
13.274	0.64338	4.002	0.83924	18.222
13.289	0.64469	3.9973	0.83872	18.234
13.304	0.63829	4.0031	0.84055	18.192
13.319	0.6299	4.0144	0.84309	18.135
13.334	0.64416	4.0262	0.84	18.205
13.349	0.6348	4.0286	0.84243	18.15
13.364	0.64277	4.0092	0.83968	18.212
13.379	0.64066	4.0094	0.84021	18.2
13.394	0.636	4.0088	0.84135	18.174
13.409	0.64172	4.0288	0.84072	18.189
13.424	0.63545	4.0279	0.84224	18.154
13.439	0.64019	4.0292	0.84111	18.18
13.454	0.63844	4.0122	0.84087	18.185
13.469	0.63807	4.01	0.84088	18.185
13.484	0.63206	4.0223	0.84286	18.14
13.499	0.63121	4.0071	0.84248	18.149
13.514	0.63256	4.0033	0.84199	18.16
13.528	0.63546	4.0097	0.84152	18.17
13.543	0.64058	4.0184	0.84059	18.191
13.558	0.63837	4.0182	0.84113	18.179
13.573	0.63276	4.0191	0.84256	18.147
13.588	0.6396	4.0147	0.84069	18.189
13.603	0.63852	4.0134	0.8409	18.184
13.618	0.63527	4.0079	0.8415	18.171
13.633	0.64008	4.0103	0.84039	18.196
13.648	0.64926	4.0092	0.83806	18.248
13.663	0.63858	3.9973	0.84025	18.199
13.678	0.6388	4.0106	0.84072	18.188
13.693	0.63443	4.0305	0.8426	18.146
13.708	0.63444	4.0093	0.84176	18.165
13.723	0.62843	4.0192	0.84365	18.122
13.738	0.64068	4.0332	0.84115	18.179
13.753	0.63098	4.0276	0.84334	18.129
13.768	0.63259	4.0217	0.8427	18.143
13.783	0.62295	4.0014	0.84432	18.106
13.798	0.6313	4.0143	0.84274	18.143
13.813	0.64529	4.0225	0.83958	18.214
13.828	0.63835	4.0085	0.84075	18.188
13.843	0.62913	4.024	0.84366	18.122
13.858	0.64883	4.0233	0.83873	18.233
13.873	0.62453	4.0074	0.84415	18.11
13.888	0.64024	4.0239	0.84089	18.185
13.903	0.63185	4.0155	0.84265	18.145
13.918	0.63025	4	0.84244	18.149
13.933	0.64908	4.0101	0.83814	18.247
13.948	0.63555	4.0148	0.8417	18.166
13.963	0.62744	4.0213	0.84397	18.114
13.978	0.6397	4.0162	0.84072	18.188
13.993	0.63934	4.0049	0.84036	18.197
14.008	0.63075	4.0169	0.84298	18.137
14.023	0.63176	4.0291	0.8432	18.132
14.038	0.63694	4.02	0.84156	18.17
14.053	0.63574	4.0348	0.84244	18.149
14.068	0.64177	4.0167	0.84023	18.2
14.083	0.63917	4	0.84021	18.2
14.098	0.64176	4.0166	0.84022	18.2
14.113	0.64405	4.032	0.84027	18.199
14.128	0.6408	4.0125	0.8403	18.198
14.143	0.63387	4.0129	0.84204	18.158
14.158	0.63531	4.026	0.8422	18.155
14.173	0.64711	4.0228	0.83914	18.224
14.188	0.63465	4.0284	0.84246	18.149
14.203	0.63515	4.0252	0.84221	18.155
14.218	0.62576	4.0181	0.84427	18.108
14.233	0.63057	4.0149	0.84294	18.138
14.248	0.64509	4.0316	0.83999	18.205
14.263	0.63946	4.016	0.84077	18.187
14.278	0.64293	4.0292	0.84043	18.195
14.293	0.63688	4.0195	0.84155	18.17
14.308	0.63726	4.0054	0.8409	18.184
14.323	0.64021	4.019	0.84071	18.189
14.338	0.63544	4.0331	0.84244	18.149
14.353	0.64099	4.0123	0.84025	18.199
14.368	0.64175	4.0357	0.84098	18.183
14.383	0.63944	4.0153	0.84075	18.188
14.398	0.64773	4.0393	0.83964	18.213
14.413	0.63623	4.0284	0.84207	18.158
14.428	0.64132	4.0199	0.84046	18.194
14.443	0.65034	4.0215	0.83829	18.243
14.458	0.63408	4.0213	0.84232	18.152
14.473	0.64058	4.015	0.84045	18.194
14.488	0.63657	4.0146	0.84144	18.172
14.503	0.64097	4.0157	0.84038	18.196
14.518	0.6417	4.0182	0.8403	18.198
14.533	0.63755	4.0218	0.84148	18.171
14.548	0.63257	4.0466	0.84368	18.121
14.563	0.63876	4.0221	0.84119	18.178
14.578	0.64352	4.0362	0.84056	18.192
14.593	0.64472	4.0243	0.83979	18.209
14.608	0.63743	4.0158	0.84127	18.176
14.623	0.64396	4.0354	0.84042	18.195
14.638	0.64527	4.0294	0.83986	18.208
14.653	0.63625	4.0186	0.84167	18.167
14.668	0.63898	4.025	0.84125	18.177
14.683	0.64105	4.0341	0.84109	18.18
14.698	0.63712	4.0344	0.84208	18.158
14.713	0.64711	4.0227	0.83913	18.224
14.728	0.62819	4.0344	0.84429	18.107
14.743	0.64166	4.0386	0.84112	18.179
14.758	0.63058	4.0196	0.84312	18.134
14.773	0.64486	4.0126	0.83929	18.221
14.788	0.63679	4.0312	0.84204	18.159
14.803	0.64098	4.0373	0.84124	18.177
14.818	0.63793	4.0337	0.84185	18.163
14.833	0.63828	4.0359	0.84185	18.163
14.848	0.64475	4.0242	0.83978	18.21
14.863	0.63301	4.0409	0.84335	18.129
14.878	0.63231	4.0344	0.84327	18.13
14.893	0.64331	4.0395	0.84075	18.188
14.908	0.64299	4.0263	0.8403	18.198
14.923	0.63525	4.0406	0.84278	18.142
14.938	0.63487	4.0237	0.84222	18.154
14.953	0.63751	4.0249	0.84161	18.168
14.968	0.6446	4.0359	0.84028	18.198
14.983	0.63264	4.029	0.84298	18.137
14.998	0.63846	4.0232	0.84131	18.175
15.013	0.63002	4.0243	0.84345	18.126

## Sheet: Fig.3a
Time (s)	0 uM	5 uM	10 uM	20.1 uM	40.2 uM	80.4 uM	160.7 uM	321.4 uM	482.1 uM	642.8 uM	0 uM_fit	5 uM_fit	10 uM_fit	20.1 uM_fit	40.2 uM_fit	80.4 uM_fit	160.7 uM_fit	321.4 uM_fit	321.4 uM_fit	642.8 uM_fit
0.024852	3.5913	3.42
0.025348	3.6162	3.4111
0.025844	3.6383	3.4221
0.02634	3.6905	3.4378
0.026836	3.6793	3.4429
0.027332	3.7116	3.4545
0.027828	3.7099	3.4585
0.028324	3.7357	3.4823
0.02882	3.7763	3.5073
0.029316	3.7862	3.51
0.029812	3.8126	3.5298
0.030308	3.8189	3.5075
0.030804	3.8326	3.5318
0.0313	3.8566	3.522
0.031796	3.8492	3.5405
0.032292	3.8775	3.5666
0.032788	3.8817	3.5772
0.033284	3.9132	3.5712
0.03378	3.9179	3.5929
0.034276	3.9424	3.5872
0.034772	3.9466	3.6127
0.035268	3.9708	3.6153
0.035764	4.0064	3.6341
0.03626	4.0116	3.6318
0.036756	4.0156	3.6572
0.037252	4.0219	3.6506
0.037748	4.0224	3.667
0.038244	4.0667	3.6762
0.03874	4.0687	3.696
0.039236	4.0684	3.6863
0.039732	4.1087	3.6908
0.040228	4.0938	3.6992
0.040724	4.1158	3.7096
0.04122	4.1306	3.7187
0.041716	4.1202	3.729
0.042212	4.1501	3.7605
0.042708	4.1558	3.7367
0.043204	4.1681	3.7421
0.0437	4.1856	3.7738
0.044196	4.2127	3.7662
0.044692	4.2185	3.7692
0.045188	4.2252	3.7874
0.045684	4.2233	3.812
0.04618	4.239	3.7943
0.046676	4.2332	3.8121
0.047172	4.2675	3.818
0.047668	4.2835	3.8178
0.048164	4.2884	3.8417
0.04866	4.293	3.8534
0.049156	4.3129	3.8544
0.049652	4.3098	3.8563
0.050148	4.3347	3.8512
0.050644	4.3425	3.8833
0.05114	4.3303	3.89
0.051636	4.3475	3.889
0.052132	4.3631	3.9004
0.052628	4.364	3.8911
0.053124	4.3773	3.8937
0.05362	4.381	3.9187
0.054116	4.3835	3.9166
0.054612	4.3772	3.9186
0.055108	4.4026	3.9175
0.055604	4.4198	3.9669
0.0561	4.4433	3.9358
0.056596	4.444	3.9362
0.057092	4.4364	3.9287
0.057588	4.4519	3.9622
0.058084	4.4613	3.9776
0.05858	4.4476	3.9622
0.059076	4.466	3.9809
0.059572	4.4587	3.9696
0.060068	4.4968	3.9974
0.060564	4.4796	3.9898
0.06106	4.5084	4.0015
0.061556	4.4973	4.0176
0.062052	4.5238	4.0259
0.062548	4.5277	4.0084
0.063044	4.5079	4.0254
0.06354	4.536	4.0258
0.064036	4.5315	4.0283
0.064532	4.5205	4.0487
0.065028	4.5323	4.0462
0.065524	4.5434	4.0575
0.06602	4.5663	4.0489
0.066516	4.5523	4.0651
0.067012	4.5735	4.0522
0.067508	4.588	4.0816
0.068004	4.5694	4.0739
0.0685	4.5675	4.0676
0.068996	4.5894	4.0809
0.069492	4.5873	4.1019
0.069988	4.5957	4.0859
0.070484	4.6031	4.1139
0.07098	4.5987	4.1068
0.071476	4.6262	4.1065
0.071972	4.6275	4.1152
0.072468	4.593	4.1266
0.072964	4.642	4.1318
0.07346	4.6136	4.1306
0.073956	4.6602	4.1348
0.074452	4.6666	4.1454
0.074948	4.6211	4.1467
0.075444	4.6264	4.1578
0.07594	4.6555	4.1302
0.076436	4.655	4.1671
0.076932	4.6879	4.1604
0.077428	4.6534	4.1755
0.077924	4.6577	4.1715
0.07842	4.6418	4.1753
0.078916	4.7014	4.1972
0.079412	4.6941	4.1861
0.079908	4.6944	4.1703
0.080404	4.6933	4.2047
0.0809	4.6836	4.1956
0.081396	4.7034	4.2135
0.081892	4.7042	4.2168
0.082388	4.7256	4.2107
0.082884	4.708	4.228
0.08338	4.7129	4.2339
0.083876	4.6999	4.2434
0.084372	4.7069	4.2425
0.084868	4.7266	4.2602
0.085364	4.704	4.2462
0.08586	4.7146	4.2413
0.086356	4.7196	4.2183
0.086852	4.7347	4.2683
0.087348	4.7377	4.245
0.087844	4.7364	4.2374
0.08834	4.7349	4.2634
0.088836	4.7529	4.2744
0.089332	4.7781	4.275
0.089828	4.755	4.2651
0.090324	4.7405	4.288
0.09082	4.7685	4.2784
0.091316	4.7522	4.291
0.091812	4.7591	4.3071
0.092308	4.7712	4.3042
0.092804	4.7669	4.2854
0.0933	4.7627	4.3188
0.093796	4.7775	4.3119
0.094292	4.7725	4.3175
0.094788	4.7914	4.3012
0.095284	4.7809	4.3207
0.09578	4.7866	4.32
0.096276	4.775	4.3085
0.096772	4.8012	4.3369
0.097268	4.7535	4.3395
0.097764	4.7943	4.3211
0.09826	4.7889	4.3428
0.098756	4.8035	4.365
0.099252	4.7991	4.3589
0.099748	4.7986	4.3628
0.10024	4.7924	4.3525
0.10074	4.7993	4.3773
0.10124	4.7918	4.3906
0.10173	4.7926	4.392
0.10223	4.8053	4.3554
0.10272	4.805	4.3801
0.10322	4.8157	4.3673
0.10372	4.8044	4.3969
0.10421	4.8014	4.3905
0.10471	4.8044	4.3803
0.1052	4.811	4.3775
0.1057	4.8293	4.3969
0.1062	4.8461	4.4064
0.10669	4.8492	4.3947
0.10719	4.8169	4.4193
0.10768	4.8057	4.394
0.10818	4.8405	4.414
0.10868	4.821	4.4299
0.10917	4.821	4.4176
0.10967	4.8306	4.4187
0.11016	4.8486	4.4242
0.11066	4.8453	4.4122
0.11116	4.8446	4.4372
0.11165	4.8273	4.4499
0.11215	4.8396	4.4221
0.11264	4.8413	4.433
0.11314	4.8337	4.4289
0.11364	4.8401	4.4428
0.11413	4.8381	4.4216
0.11463	4.8357	4.4545
0.11512	4.8505	4.4566
0.11562	4.8535	4.4486
0.11612	4.8597	4.4563
0.11661	4.8645	4.4686
0.11711	4.8831	4.4686
0.1176	4.8678	4.4641
0.1181	4.8651	4.4786
0.1186	4.8757	4.4807
0.11909	4.8751	4.4493
0.11959	4.8857	4.4919
0.12008	4.8725	4.4907
0.12058	4.8495	4.4866
0.12108	4.874	4.4926
0.12157	4.8594	4.5143
0.12207	4.8812	4.48
0.12256	4.8946	4.5019
0.12306	4.874	4.5137
0.12356	4.8863	4.4785
0.12405	4.8706	4.4898
0.12455	4.8889	4.5156
0.12504	4.8816	4.5203
0.12554	4.8949	4.5308
0.12604	4.8509	4.5326
0.12653	4.8748	4.4969
0.12703	4.8884	4.5414
0.12752	4.8957	4.5095
0.12802	4.9017	4.5122
0.12852	4.8906	4.5257
0.12901	4.8882	4.5471
0.12951	4.8833	4.5288
0.13	4.899	4.5247
0.1305	4.8876	4.5374
0.131	4.8878	4.5412
0.13149	4.9183	4.5193
0.13199	4.8783	4.5388
0.13248	4.8872	4.5602
0.13298	4.902	4.5671
0.13348	4.8996	4.5338
0.13397	4.8936	4.5668
0.13447	4.8991	4.5548
0.13496	4.8943	4.5939
0.13546	4.8896	4.5793
0.13596	4.9133	4.5608
0.13645	4.9022	4.5414
0.13695	4.8895	4.569
0.13744	4.8982	4.5769
0.13794	4.9169	4.5928
0.13844	4.9042	4.5643
0.13893	4.8963	4.5802
0.13943	4.9057	4.5968
0.13992	4.8993	4.5686
0.14042	4.8952	4.6021
0.14092	4.9316	4.5718
0.14141	4.9056	4.6063
0.14191	4.9207	4.5961
0.1424	4.9054	4.5857
0.1429	4.8899	4.5921
0.1434	4.8975	4.5952
0.14389	4.9057	4.6092
0.14439	4.8897	4.6128
0.14488	4.9108	4.6128
0.14538	4.9258	4.6253
0.14588	4.92	4.5949
0.14637	4.9262	4.6024
0.14687	4.9238	4.6235
0.14736	4.9028	4.6041
0.14786	4.8874	4.6085
0.14836	4.8963	4.6006
0.14885	4.891	4.6139
0.14935	4.9464	4.6077
0.14984	4.93	4.6315
0.15034	4.9171	4.6093
0.15084	4.9126	4.6106
0.15133	4.9117	4.6549
0.15183	4.9152	4.6581
0.15232	4.9089	4.6318
0.15282	4.9051	4.6347
0.15332	4.903	4.621
0.15381	4.9269	4.6416
0.15431	4.9315	4.6439
0.1548	4.9198	4.6463
0.1553	4.9355	4.641
0.1558	4.9246	4.6313
0.15629	4.9235	4.6573
0.15679	4.932	4.6442
0.15728	4.937	4.6591
0.15778	4.9317	4.6513
0.15828	4.959	4.6471
0.15877	4.9063	4.6485
0.15927	4.9309	4.6482
0.15976	4.9169	4.6643
0.16026	4.9317	4.6612
0.16076	4.9149	4.6484
0.16125	4.9252	4.6501
0.16175	4.9154	4.6724
0.16224	4.9356	4.6872
0.16274	4.9236	4.6613
0.16324	4.9245	4.6606
0.16373	4.9245	4.6705
0.16423	4.9263	4.6799
0.16472	4.9312	4.6869
0.16522	4.9343	4.6615
0.16572	4.9595	4.6899
0.16621	4.9305	4.6785
0.16671	4.9173	4.6607
0.1672	4.927	4.6794
0.1677	4.9613	4.6885
0.1682	4.9423	4.6667
0.16869	4.9335	4.6932
0.16919	4.9207	4.7052
0.16968	4.924	4.6977
0.17018	4.9471	4.712
0.17068	4.9358	4.6862
0.17117	4.9345	4.7127
0.17167	4.9476	4.7081
0.17216	4.9583	4.7139
0.17266	4.9446	4.7087
0.17316	4.9537	4.6849
0.17365	4.9468	4.6832
0.17415	4.9306	4.6879
0.17464	4.9215	4.6872
0.17514	4.9343	4.7224
0.17564	4.9218	4.7091
0.17613	4.9226	4.7014
0.17663	4.9476	4.721
0.17712	4.9315	4.7244
0.17762	4.9293	4.7132
0.17812	4.9576	4.6951
0.17861	4.9513	4.74
0.17911	4.9232	4.6943
0.1796	4.9407	4.7159
0.1801	4.942	4.7365
0.1806	4.9443	4.722
0.18109	4.9593	4.7298
0.18159	4.9279	4.7304
0.18208	4.9708	4.7376
0.18258	4.952	4.7544
0.18308	4.9501	4.7176
0.18357	4.9547	4.7045
0.18407	4.9483	4.7226
0.18456	4.9512	4.7254
0.18506	4.9534	4.717
0.18556	4.9496	4.7388
0.18605	4.9498	4.7709
0.18655	4.9618	4.7471
0.18704	4.9611	4.7432
0.18754	4.9418	4.7245
0.18804	4.971	4.7484
0.18853	4.9756	4.7491
0.18903	4.9637	4.75
0.18952	4.9586	4.747
0.19002	4.9481	4.76
0.19052	4.9371	4.7694
0.19101	4.9478	4.7642
0.19151	4.9461	4.7763
0.192	4.9605	4.7425
0.1925	4.9433	4.7522
0.193	4.9738	4.7448
0.19349	4.9387	4.7667
0.19399	4.9546	4.7375
0.19448	4.9523	4.7494
0.19498	4.9607	4.7638
0.19548	4.9502	4.751
0.19597	4.9409	4.7631
0.19647	4.9063	4.7724
0.19696	4.9438	4.7797
0.19746	4.974	4.7756
0.19796	4.9438	4.7814
0.19845	4.9384	4.7903
0.19895	4.9553	4.7934
0.19944	4.9772	4.7818
0.19994	4.9614	4.7725
0.20044	4.9439	4.7686
0.20093	4.9523	4.766
0.20143	4.9587	4.778
0.20192	4.9595	4.7789
0.20242	4.9656	4.7826
0.20292	4.9511	4.766
0.20341	4.963	4.7816
0.20391	4.9671	4.7869
0.2044	4.9576	4.7834
0.2049	4.9728	4.7635
0.2054	4.9484	4.7718
0.20589	4.9505	4.7693
0.20639	4.9427	4.8053
0.20688	4.9385	4.76
0.20738	4.9502	4.7872
0.20788	4.9684	4.8042
0.20837	4.9497	4.7931
0.20887	4.9402	4.7732
0.20936	4.943	4.7841
0.20986	4.9647	4.791
0.21036	4.946	4.8233
0.21085	4.946	4.8256
0.21135	4.9628	4.8072
0.21184	4.953	4.8084
0.21234	4.9643	4.7805
0.21284	4.9482	4.7876
0.21333	4.9625	4.7843
0.21383	4.9756	4.7814
0.21432	4.9479	4.823
0.21482	4.9526	4.8101
0.21532	4.9494	4.7779
0.21581	4.9691	4.7974
0.21631	4.9543	4.8032
0.2168	4.9511	4.8045
0.2173	4.9759	4.8127
0.2178	4.972	4.7932
0.21829	4.9606	4.7984
0.21879	4.9575	4.8222
0.21928	4.9396	4.7955
0.21978	4.9749	4.7891
0.22028	4.9566	4.8244
0.22077	4.9637	4.8109
0.22127	4.9635	4.8336
0.22176	4.9809	4.8213
0.22226	4.9399	4.7932
0.22276	4.943	4.7759
0.22325	4.958	4.7979
0.22375	4.9659	4.7989
0.22424	4.9792	4.814
0.22474	4.9556	4.8159
0.22524	4.9422	4.8235
0.22573	4.9541	4.8125
0.22623	4.9588	4.8333
0.22672	4.9696	4.8384
0.22722	4.9545	4.8175
0.22772	4.9717	4.8214
0.22821	4.9742	4.8376
0.22871	4.9608	4.8493
0.2292	4.9531	4.8292
0.2297	4.991	4.8155
0.2302	4.9483	4.8077
0.23069	4.9678	4.8334
0.23119	4.9307	4.8399
0.23168	4.96	4.8439
0.23218	4.97	4.8485
0.23268	4.9452	4.7954
0.23317	4.9758	4.8521
0.23367	4.963	4.81
0.23416	4.965	4.8198
0.23466	4.9746	4.8436
0.23516	4.9531	4.8371
0.23565	4.9449	4.8338
0.23615	4.967	4.859
0.23664	4.9616	4.8408
0.23714	4.9538	4.8495
0.23764	4.9286	4.8412
0.23813	4.9665	4.8426
0.23863	4.9581	4.8407
0.23912	4.9683	4.8454
0.23962	4.9575	4.8402
0.24012	4.9474	4.8182
0.24061	4.9468	4.853
0.24111	4.9641	4.8384
0.2416	4.9578	4.8706
0.2421	4.9753	4.8421
0.2426	4.9511	4.8565
0.24309	4.9474	4.83
0.24359	4.9649	4.8501
0.24408	4.9578	4.8418
0.24458	4.9691	4.8486
0.24508	4.9767	4.8541
0.24557	4.9811	4.8346
0.24607	4.9678	4.8307
0.24656	4.9735	4.8313
0.24706	4.971	4.8572
0.24756	4.9797	4.8593
0.24805	4.9718	4.8613
0.24855	4.9411	4.8517
0.24904	4.9684	4.8616
0.24954	4.9687	4.8516
0.25004	4.9616	4.8557
0.25053	4.9976	4.8762
0.25103	4.9548	4.8822
0.25152	4.9553	4.8727
0.25202	4.9715	4.8697
0.25252	4.9769	4.8524
0.25301	4.9633	4.8507
0.25351	4.9505	4.861
0.254	4.9477	4.8548
0.2545	4.9577	4.861
0.255	4.9513	4.866
0.25549	4.9626	4.8839
0.25599	4.9575	4.8814
0.25648	4.9833	4.8679
0.25698	4.9675	4.8732
0.25748	4.9564	4.8538
0.25797	4.9513	4.874
0.25847	4.9438	4.8941
0.25896	4.97	4.8598
0.25946	4.9908	4.8568
0.25996	4.9563	4.8767
0.26045	4.9469	4.8691
0.26095	4.9646	4.8934
0.26144	4.9665	4.8815
0.26194	4.9808	4.8523
0.26244	4.9823	4.8783
0.26293	4.9319	4.8552
0.26343	4.9625	4.8584
0.26392	4.9785	4.8736
0.26442	4.9576	4.8801
0.26492	4.9717	4.8758
0.26541	4.9744	4.8622
0.26591	4.9575	4.8577
0.2664	4.9581	4.8732
0.2669	4.9595	4.8618
0.2674	4.984	4.8668
0.26789	4.9587	4.8849
0.26839	4.9819	4.868
0.26888	4.9677	4.9006
0.26938	4.9702	4.9017
0.26988	4.9642	4.8938
0.27037	4.962	4.8867
0.27087	4.9579	4.8972
0.27136	4.9626	4.8837
0.27186	4.9486	4.8936
0.27236	4.9747	4.8975
0.27285	4.9574	4.9039
0.27335	4.9625	4.8756
0.27384	4.9746	4.9094
0.27434	4.9906	4.8813
0.27484	4.9829	4.8824
0.27533	4.9592	4.8902
0.27583	4.9803	4.8929
0.27632	4.9576	4.8616
0.27682	4.965	4.883
0.27732	4.953	4.8943
0.27781	4.9844	4.8868
0.27831	4.9662	4.8862
0.2788	4.9519	4.8839
0.2793	4.9788	4.9234
0.2798	4.9556	4.8966
0.28029	4.9715	4.885
0.28079	4.9708	4.9175
0.28128	4.9724	4.8942
0.28178	4.9549	4.8745
0.28228	4.9569	4.9061
0.28277	4.9528	4.8774
0.28327	4.9723	4.8947
0.28376	4.9596	4.9101
0.28426	4.9943	4.8882
0.28476	4.9653	4.9066
0.28525	4.9764	4.8905
0.28575	4.9503	4.9
0.28624	4.9674	4.8987
0.28674	4.9539	4.8822
0.28724	4.969	4.8947
0.28773	4.945	4.9217
0.28823	4.9747	4.8908
0.28872	4.9629	4.9118
0.28922	4.9672	4.9067
0.28972	4.979	4.901
0.29021	4.972	4.9011
0.29071	4.9558	4.9012
0.2912	4.9606	4.8747
0.2917	4.9884	4.912
0.2922	4.9694	4.9038
0.29269	4.9491	4.8949
0.29319	4.9746	4.9008
0.29368	4.9551	4.9176
0.29418	4.9629	4.9149
0.29468	4.9875	4.8759
0.29517	4.9963	4.8983
0.29567	4.9661	4.9346
0.29616	4.9609	4.8984
0.29666	4.9789	4.9036
0.29716	4.9451	4.8975
0.29765	4.9588	4.9126
0.29815	4.9675	4.9135
0.29864	4.9759	4.9176
0.29914	4.9848	4.8948
0.29964	4.9779	4.9024
0.30013	4.9754	4.8956
0.30063	4.9525	4.932
0.30112	4.9564	4.8939
0.30162	4.9882	4.9083
0.30212	4.9765	4.9194
0.30261	4.9802	4.9451
0.30311	4.9619	4.9181
0.3036	4.957	4.9225
0.3041	4.9574	4.9228
0.3046	4.978	4.8963
0.30509	4.9524	4.9147
0.30559	4.9566	4.9081
0.30608	4.9801	4.9097
0.30658	4.9739	4.9033
0.30708	4.9731	4.8844
0.30757	4.9537	4.9019
0.30807	4.9498	4.9235
0.30856	4.9784	4.9005
0.30906	4.9519	4.9071
0.30956	4.9682	4.916
0.31005	4.968	4.8864
0.31055	4.9723	4.8967
0.31104	4.9785	4.8904
0.31154	4.9752	4.9209
0.31204	4.9712	4.9094
0.31253	4.9665	4.9181
0.31303	4.982	4.926
0.31352	4.9555	4.8997
0.31402	4.9776	4.9423
0.31452	4.9597	4.9139
0.31501	4.9634	4.9249
0.31551	4.9763	4.9126
0.316	4.9563	4.917
0.3165	4.9736	4.8989
0.317	4.9904	4.9011
0.31749	4.9944	4.9179
0.31799	4.9796	4.9303
0.31848	4.9771	4.924
0.31898	4.9668	4.9106
0.31948	4.9641	4.9299
0.31997	4.9772	4.9371
0.32047	4.9752	4.9223
0.32096	4.9756	4.9483
0.32146	4.9477	4.9326
0.32196	4.9717	4.9199
0.32245	4.9813	4.9243
0.32295	4.9689	4.8984
0.32344	4.9737	4.9191
0.32394	4.9723	4.9028
0.32444	4.9513	4.9116
0.32493	4.9794	4.9066
0.32543	4.9506	4.9185
0.32592	4.9687	4.9268
0.32642	4.965	4.9246
0.32692	4.9714	4.9258
0.32741	4.9703	4.9127
0.32791	4.974	4.9115
0.3284	4.974	4.9332
0.3289	4.9747	4.9163
0.3294	4.9865	4.9082
0.32989	4.9601	4.9283
0.33039	4.9783	4.9401
0.33088	4.9712	4.9386
0.33138	4.9765	4.9174
0.33188	4.9694	4.9301
0.33237	4.9918	4.9401
0.33287	4.9921	4.9205
0.33336	5	4.8974
0.33386	4.9595	4.9213
0.33436	4.9832	4.9376
0.33485	4.9625	4.9419
0.33535	4.9721	4.9157
0.33584	4.9907	4.9212
0.33634	4.9607	4.9255
0.33684	4.9522	4.9206
0.33733	4.9563	4.9295
0.33783	4.984	4.9337
0.33832	4.9688	4.9241
0.33882	4.9794	4.9404
0.33932	4.98	4.9456
0.33981	4.9881	4.9498
0.34031	4.9734	4.9167
0.3408	4.969	4.9082
0.3413	4.974	4.9269
0.3418	4.9517	4.9386
0.34229	4.9754	4.9444
0.34279	4.9727	4.9311
0.34328	4.9639	4.9087
0.34378	4.9703	4.959
0.34428	4.9715	4.9162
0.34477	4.9735	4.938
0.34527	4.9691	4.9512
0.34576	4.9821	4.928
0.34626	4.9656	4.9258
0.34676	4.9793	4.9492
0.34725	4.9785	4.9387
0.34775	4.9651	4.9365
0.34824	4.972	4.913
0.34874	4.9743	4.9386
0.34924	4.9468	4.9206
0.34973	4.9622	4.9351
0.35023	4.9849	4.9104
0.35072	4.9665	4.9317
0.35122	4.9606	4.9385
0.35172	4.9684	4.9517
0.35221	4.9756	4.9412
0.35271	4.9706	4.923
0.3532	4.9904	4.9579
0.3537	4.9697	4.9298
0.3542	4.9717	4.923
0.35469	4.9625	4.9038
0.35519	4.9717	4.9469
0.35568	4.9883	4.9498
0.35618	4.9673	4.9496
0.35668	4.9942	4.9301
0.35717	4.9777	4.9249
0.35767	4.974	4.9425
0.35816	4.9738	4.9342
0.35866	4.9782	4.9441
0.35916	4.9731	4.936
0.35965	4.9825	4.911
0.36015	4.9754	4.9396
0.36064	4.9927	4.9579
0.36114	4.9504	4.9563
0.36164	4.991	4.9198
0.36213	4.9507	4.9359
0.36263	4.9797	4.9381
0.36312	4.9724	4.9416
0.36362	4.9814	4.933
0.36412	4.9727	4.9402
0.36461	4.9728	4.9404
0.36511	4.9751	4.9466
0.3656	4.9698	4.9562
0.3661	4.9647	4.9469
0.3666	4.9791	4.9635
0.36709	4.994	4.9508
0.36759	4.9827	4.9498
0.36808	4.9642	4.9592
0.36858	4.994	4.9635
0.36908	4.9968	4.9671
0.36957	4.9584	4.9474
0.37007	4.9427	4.9325
0.37056	4.977	4.9541
0.37106	4.9663	4.952
0.37156	4.9816	4.9237
0.37205	4.9905	4.9594
0.37255	5.0027	4.9373
0.37304	4.9881	4.9589
0.37354	4.9629	4.9479
0.37404	4.9547	4.9522
0.37453	4.9863	4.9644
0.37503	4.9806	4.9465
0.37552	4.9631	4.9492
0.37602	4.9534	4.9357
0.37652	4.9584	4.9457
0.37701	4.9633	4.9257
0.37751	4.9699	4.9573
0.378	4.9788	4.9459
0.3785	4.9903	4.9496
0.379	4.9797	4.9439
0.37949	4.9765	4.9345
0.37999	4.9766	4.9442
0.38048	4.9619	4.9497
0.38098	4.977	4.9571
0.38148	4.9744	4.9283
0.38197	4.9752	4.9522
0.38247	4.9744	4.9353
0.38296	4.9639	4.9512
0.38346	4.9822	4.9469
0.38396	4.9696	4.9404
0.38445	5.0035	4.9468
0.38495	4.9546	4.9562
0.38544	4.9841	4.9436
0.38594	4.9897	4.9535
0.38644	4.9768	4.9459
0.38693	4.9935	4.9657
0.38743	4.9725	4.9544
0.38792	4.9923	4.9551
0.38842	5.0037	4.9531
0.38892	4.9676	4.9646
0.38941	4.9806	4.9389
0.38991	4.9741	4.9416
0.3904	4.9788	4.9415
0.3909	4.9732	4.9493
0.3914	4.9781	4.9464
0.39189	4.9676	4.9539
0.39239	4.9689	4.9654
0.39288	4.9895	4.9458
0.39338	4.9859	4.9524
0.39388	4.9754	4.9601
0.39437	4.9897	4.9469
0.39487	4.9688	4.9603
0.39536	4.969	4.9322
0.39586	4.974	4.9399
0.39636	4.9763	4.956
0.39685	4.9819	4.9462
0.39735	4.9769	4.9503
0.39784	4.9955	4.9675
0.39834	4.9762	4.9437
0.39884	4.9688	4.9575
0.39933	4.9651	4.9429
0.39983	4.9723	4.9658
0.40032	4.9973	4.9495
0.40082	4.9839	4.966
0.40132	4.9815	4.9618
0.40181	4.9727	4.9466
0.40231	4.9678	4.9459
0.4028	4.973	4.9508
0.4033	4.9748	4.9664
0.4038	4.9961	4.9348
0.40429	4.9606	4.963
0.40479	4.9723	4.9415
0.40528	4.985	4.9504
0.40578	4.9815	4.9686
0.40628	4.9852	4.9602
0.40677	4.9685	4.9886
0.40727	4.9607	4.9327
0.40776	4.9784	4.9682
0.40826	4.9662	4.9489
0.40876	4.9616	4.9529
0.40925	4.9686	4.9689
0.40975	4.9709	4.9691
0.41024	4.9626	4.9416
0.41074	4.9916	4.9791
0.41124	4.9786	4.9658
0.41173	4.9952	4.9504
0.41223	4.9676	4.937
0.41272	4.9841	4.975
0.41322	4.9999	4.945
0.41372	4.9631	4.9508
0.41421	4.9726	4.9532
0.41471	4.9885	4.9675
0.4152	4.9852	4.9805
0.4157	4.9881	4.9526
0.4162	4.9635	4.9278
0.41669	4.9627	4.9475
0.41719	4.9713	4.9439
0.41768	4.9675	4.9687
0.41818	4.9663	4.9629
0.41868	4.9628	4.9844
0.41917	5.0049	4.9723
0.41967	4.9944	4.9684
0.42016	4.9837	4.9392
0.42066	4.9757	4.9628
0.42116	4.9768	4.9674
0.42165	4.9683	4.9534
0.42215	4.9769	4.9919
0.42264	4.9674	4.9696
0.42314	4.9635	4.9431
0.42364	4.9733	4.9643
0.42413	4.9884	4.9595
0.42463	4.9631	4.9703
0.42512	4.98	4.9837
0.42562	4.9685	4.9823
0.42612	4.9889	4.9513
0.42661	4.9539	4.9568
0.42711	4.9605	4.9633
0.4276	4.9845	4.9576
0.4281	4.9741	4.9801
0.4286	5.0052	4.9762
0.42909	4.9855	4.9382
0.42959	4.9928	4.9635
0.43008	4.9837	4.9543
0.43058	4.9737	4.9844
0.43108	4.9796	4.9625
0.43157	4.9678	4.9546
0.43207	4.9554	4.9668
0.43256	5.009	4.9584
0.43306	4.9949	4.9606
0.43356	4.9801	4.9498
0.43405	4.9803	4.9472
0.43455	4.9681	4.961
0.43504	4.962	4.953
0.43554	4.9893	4.9836
0.43604	4.9648	4.9622
0.43653	5.0011	4.975
0.43703	4.9588	4.9812
0.43752	4.9812	4.9487
0.43802	4.9772	4.9816
0.43852	4.9849	4.9682
0.43901	4.9895	4.9768
0.43951	4.9939	4.9748
0.44	4.9688	4.9671
0.4405	4.9569	4.9633
0.441	4.9379	4.9564
0.44149	4.9697	4.9562
0.44199	4.9691	4.9681
0.44248	4.9802	4.9686
0.44298	4.9526	4.9648
0.44348	4.9636	4.9807
0.44397	4.9718	4.9773
0.44447	4.9841	4.9665
0.44496	4.9717	4.9592
0.44546	4.993	4.9572
0.44596	4.9782	4.9729
0.44645	4.986	4.9843
0.44695	4.983	4.97
0.44744	4.9672	4.9623
0.44794	4.9698	4.9686
0.44844	4.9768	4.97
0.44893	4.9579	4.9832
0.44943	4.994	4.9619
0.44992	4.9768	4.9585
0.45042	4.9749	4.9704
0.45092	4.9806	4.9684
0.45141	4.9781	4.9746
0.45191	5.0032	4.9724
0.4524	4.984	4.9743
0.4529	4.981	4.9577
0.4534	4.9952	4.961
0.45389	4.9716	4.9764
0.45439	4.9637	4.9855
0.45488	4.9743	4.9717
0.45538	4.981	4.9743
0.45588	4.9765	4.9693
0.45637	4.9813	4.9677
0.45687	4.9783	4.9478
0.45736	4.9741	4.9769
0.45786	4.9682	4.9869
0.45836	4.9667	4.9436
0.45885	4.9772	4.9846
0.45935	4.9723	4.9704
0.45984	4.9665	4.9884
0.46034	4.9821	4.9574
0.46084	4.9892	4.966
0.46133	4.9691	4.9774
0.46183	4.9675	4.9632
0.46232	4.9787	4.9519
0.46282	4.9862	4.9483
0.46332	4.9937	4.9747
0.46381	4.9739	4.9743
0.46431	4.9992	4.9905
0.4648	4.9844	4.9585
0.4653	4.9784	4.9694
0.4658	4.9668	4.9716
0.46629	4.9636	4.959
0.46679	4.9797	4.9806
0.46728	4.9729	4.9708
0.46778	4.9801	4.9877
0.46828	4.976	4.9871
0.46877	4.9711	4.9621
0.46927	4.9888	4.9799
0.46976	4.9757	4.9916
0.47026	4.9873	4.9739
0.47076	4.972	4.9813
0.47125	4.9787	4.969
0.47175	4.9621	4.9617
0.47224	4.9975	4.9621
0.47274	4.9894	4.979
0.47324	4.989	4.9623
0.47373	4.9818	4.9435
0.47423	4.9927	4.9716
0.47472	4.9937	4.9669
0.47522	4.9838	4.9593
0.47572	4.9798	4.9899
0.47621	4.9805	4.9762
0.47671	4.9639	4.9766
0.4772	5.0003	4.9493
0.4777	4.9577	4.9756
0.4782	4.9865	4.9509
0.47869	4.9985	4.9679
0.47919	4.9902	4.9605
0.47968	4.9716	4.9907
0.48018	4.9714	4.9578
0.48068	4.9732	4.9862
0.48117	4.9576	4.9451
0.48167	4.9777	4.9861
0.48216	4.9538	4.9777
0.48266	4.9884	4.972
0.48316	4.9882	5.002
0.48365	4.988	4.9952
0.48415	4.9608	4.9833
0.48464	4.9818	4.9751
0.48514	4.9901	4.9835
0.48564	4.9957	5.0128
0.48613	4.996	4.988
0.48663	4.97	4.9782
0.48712	5.0038	4.9553
0.48762	4.9969	4.9702
0.48812	4.993	4.9888
0.48861	4.9966	4.9711
0.48911	4.996	4.9835
0.4896	4.9746	4.9679
0.4901	4.9768	4.9687
0.4906	4.9966	4.9726
0.49109	4.9812	4.9829
0.49159	4.9975	4.9631
0.49208	4.9931	4.9485
0.49258	4.9787	4.9703
0.49308	4.9844	4.9731
0.49357	4.9954	4.9735
0.49407	4.9755	4.988
0.49456	4.9888	4.9992
0.49506	4.9979	4.974
0.49556	4.9976	4.9663
0.49605	4.9973	4.9648
0.49655	4.9861	4.955
0.49704	4.9661	4.9744
0.49754	4.957	4.984
0.49804	4.9897	4.9688
0.49853	4.9709	4.9829
0.49903	4.9472	4.9601
0.49952	4.9824	4.9855
0.50002	4.9888	4.9514
0.50052	4.982	4.9735
0.50101	4.9861	4.982
0.50151	5.0031	4.9705
0.502	4.974	4.9756
0.5025	4.9902	4.9764
0.503	4.9747	4.9788
0.50349	4.981	4.9649
0.50399	4.9469	4.9871
0.50448	4.992	4.9721
0.50498	4.9834	4.9757
0.50548	4.979	4.9948
0.50597	4.9994	4.9678
0.50647	4.981	4.9768
0.50696	4.981	4.9952
0.50746	4.9632	4.9727
0.50796	4.9837	4.9864
0.50845	4.9957	4.9843
0.50895	4.9609	4.975
0.50944	4.9765	4.9581
0.50994	4.9821	4.9664
0.51044	4.9843	4.9734
0.51093	4.9792	4.9712
0.51143	4.9826	4.9747
0.51192	4.9886	4.9596
0.51242	4.9851	4.9696
0.51292	5.002	4.9829
0.51341	4.9702	4.9809
0.51391	4.988	4.9688
0.5144	4.9656	4.9536
0.5149	4.9869	4.981
0.5154	4.9751	4.9714
0.51589	5.0139	4.9767
0.51639	4.99	4.9716
0.51688	4.9889	4.9797
0.51738	4.9923	4.9935
0.51788	5.0006	4.9621
0.51837	4.9691	4.9696
0.51887	5.0048	4.9994
0.51936	4.9714	4.9446
0.51986	4.9892	4.977
0.52036	4.9824	4.9553
0.52085	4.9899	4.9908
0.52135	4.9751	4.9871
0.52184	4.9756	4.9777
0.52234	4.9984	4.965
0.52284	4.9806	4.9992
0.52333	4.9924	4.9771
0.52383	4.9766	4.9682
0.52432	4.9564	4.9605
0.52482	4.9672	4.9584
0.52532	4.9675	4.9948
0.52581	4.973	4.9725
0.52631	4.9909	4.9858
0.5268	4.9669	4.9687
0.5273	4.9547	4.9842
0.5278	4.9797	4.9863
0.52829	4.9941	4.9628
0.52879	4.9661	4.9719
0.52928	4.9848	4.9727
0.52978	4.9594	4.9878
0.53028	4.9804	4.9682
0.53077	4.9816	4.9926
0.53127	4.9721	4.9694
0.53176	4.9973	4.9638
0.53226	4.9926	4.9944
0.53276	4.9894	4.9674
0.53325	4.9776	4.9824
0.53375	4.9983	4.9786
0.53424	4.9806	4.9626
0.53474	4.9892	4.9865
0.53524	4.9926	4.9755
0.53573	4.9972	4.9849
0.53623	4.9881	4.9869
0.53672	4.9722	4.9763
0.53722	4.9826	4.9764
0.53772	4.9745	4.974
0.53821	4.9865	4.976
0.53871	4.9945	4.9605
0.5392	4.9991	4.9747
0.5397	4.9662	4.9702
0.5402	4.9852	4.9696
0.54069	4.975	4.9886
0.54119	4.9778	4.976
0.54168	4.9826	4.9863
0.54218	4.9848	4.9828
0.54268	4.9925	4.9822
0.54317	4.9694	4.9842
0.54367	4.9808	4.97
0.54416	4.9692	5.0228
0.54466	4.9926	4.969
0.54516	4.9888	4.9383
0.54565	4.9848	4.9994
0.54615	5.008	4.9907
0.54664	4.9843	4.9838
0.54714	4.963	5.0083
0.54764	5.0079	4.9731
0.54813	4.9924	4.9825
0.54863	4.9925	4.9651
0.54912	5.0094	4.9847
0.54962	4.9925	4.9668
0.55012	5.0029	4.9712
0.55061	5.0156	4.9842
0.55111	4.9952	4.9906
0.5516	4.9685	5.001
0.5521	4.9969	4.9999
0.5526	4.982	4.993
0.55309	5.0055	4.9841
0.55359	4.9775	4.9698
0.55408	4.9895	4.9671
0.55458	4.9817	4.9625
0.55508	4.988	4.9742
0.55557	4.9691	4.9702
0.55607	4.9982	5.005
0.55656	4.9943	4.9606
0.55706	4.9751	4.9579
0.55756	4.9882	4.9824
0.55805	4.9948	4.9991
0.55855	4.9619	4.9696
0.55904	4.9744	4.9919
0.55954	4.9895	4.9732
0.56004	4.999	4.9667
0.56053	4.9785	4.986
0.56103	4.9938	4.9728
0.56152	4.9841	4.977
0.56202	4.9726	4.9869
0.56252	4.9793	4.9731
0.56301	5.0028	4.9863
0.56351	4.979	4.9755
0.564	4.9943	4.9867
0.5645	4.9664	4.9914
0.565	5.0002	4.9816
0.56549	4.9872	4.9823
0.56599	4.9919	4.9769
0.56648	4.993	4.983
0.56698	4.9905	4.9712
0.56748	4.984	4.9896
0.56797	4.9772	4.9655
0.56847	4.98	4.9708
0.56896	4.9633	4.9782
0.56946	4.9861	4.9881
0.56996	4.9833	4.9994
0.57045	4.9793	4.9953
0.57095	4.9889	4.9789
0.57144	4.9652	4.9973
0.57194	4.9826	5.0013
0.57244	4.9745	4.9895
0.57293	4.9737	4.975
0.57343	4.9792	4.9861
0.57392	4.9739	4.9942
0.57442	4.98	4.9808
0.57492	4.9875	5.0063
0.57541	4.9889	4.9934
0.57591	5.0049	4.9648
0.5764	4.9887	4.9833
0.5769	4.9999	4.9696
0.5774	4.9878	4.9917
0.57789	4.9977	4.9993
0.57839	5.0098	4.956
0.57888	4.9748	4.9813
0.57938	4.995	4.9958
0.57988	4.9849	4.9964
0.58037	4.976	5.0011
0.58087	4.9915	4.9953
0.58136	4.9992	4.9951
0.58186	4.9937	4.9749
0.58236	5.0043	4.9831
0.58285	4.964	4.974
0.58335	4.9778	4.971
0.58384	4.9806	4.9836
0.58434	4.9679	5.0154
0.58484	4.9921	4.9938
0.58533	4.9853	4.9772
0.58583	4.9957	5.0015
0.58632	4.9895	4.9754
0.58682	4.9899	4.9897
0.58732	4.9808	4.9946
0.58781	4.9825	4.9693
0.58831	4.9655	4.977
0.5888	4.9822	4.964
0.5893	4.9726	4.9919
0.5898	4.9759	4.9967
0.59029	4.9987	4.9527
0.59079	4.9886	4.9576
0.59128	4.9709	4.9849
0.59178	4.9758	4.9869
0.59228	4.9869	4.975
0.59277	4.9593	4.9729
0.59327	4.9848	4.9965
0.59376	4.9747	4.9707
0.59426	5	4.9871
0.59476	4.9778	4.9801
0.59525	4.9999	5.01
0.59575	4.9842	4.9952
0.59624	4.9906	4.969
0.59674	4.9966	4.9814
0.59724	4.9619	4.9866
0.59773	4.9756	4.9868
0.59823	4.9838	4.9836
0.59872	4.9811	4.9972
0.59922	4.9916	4.9766
0.59972	4.9778	4.9719
0.60021	4.9894	4.9998
0.60071	4.9777	4.9899
0.6012	4.9878	4.9772
0.6017	4.9775	4.9813
0.6022	4.9803	4.9923
0.60269	4.9965	4.9967
0.60319	4.9973	4.9767
0.60368	4.9587	4.982
0.60418	4.9876	5.0071
0.60468	5.0072	4.9978
0.60517	4.9891	4.967
0.60567	4.9927	4.9796
0.60616	4.975	4.9667
0.60666	4.955	4.9874
0.60716	4.9838	4.9994
0.60765	4.9926	4.9948
0.60815	4.9755	5.0017
0.60864	4.9747	4.9569
0.60914	4.9963	4.9799
0.60964	4.9847	4.9954
0.61013	4.9888	4.9881
0.61063	4.9697	4.982
0.61112	4.9951	5.0007
0.61162	4.9823	4.9797
0.61212	5.0024	4.994
0.61261	4.9761	4.985
0.61311	4.9948	4.9835
0.6136	4.9823	4.983
0.6141	4.9827	4.9909
0.6146	4.9822	4.9837
0.61509	4.9741	4.9766
0.61559	4.9806	4.9804
0.61608	4.9931	4.9615
0.61658	5.0004	4.9738
0.61708	4.9823	4.9685
0.61757	4.9733	4.9655
0.61807	4.9954	4.9778
0.61856	4.9697	4.9699
0.61906	4.9758	4.9882
0.61956	5.0073	4.9995
0.62005	4.975	4.987
0.62055	4.9796	4.9888
0.62104	5.006	4.9943
0.62154	4.9811	5.0043
0.62204	4.9852	4.9821
0.62253	4.9843	4.9889
0.62303	5.004	4.982
0.62352	4.9811	4.9792
0.62402	5.0023	4.9937
0.62452	4.9857	4.9945
0.62501	4.9917	4.9789
0.62551	4.9878	4.9724
0.626	4.9887	4.9603
0.6265	4.9877	4.9954
0.627	4.9977	4.9693
0.62749	4.9917	5.007
0.62799	4.9981	4.9861
0.62848	4.9887	4.9836
0.62898	4.9899	4.9859
0.62948	4.9947	5.0103
0.62997	4.9789	4.9681
0.63047	4.9477	4.9895
0.63096	4.9921	4.9993
0.63146	4.9862	4.9746
0.63196	4.9744	4.9797
0.63245	5.0001	4.975
0.63295	4.9874	4.9625
0.63344	5.0127	5.0055
0.63394	4.9803	5.0092
0.63444	5.004	4.9829
0.63493	4.9875	4.9739
0.63543	4.9821	5.0031
0.63592	4.9923	5.0009
0.63642	4.9984	4.9851
0.63692	4.9955	4.9991
0.63741	4.9972	4.9939
0.63791	4.9798	4.9944
0.6384	4.9961	4.9878
0.6389	4.9912	4.9689
0.6394	4.9856	4.9844
0.63989	4.9959	5.002
0.64039	4.9626	4.9937
0.64088	5.0072	4.9805
0.64138	4.9861	4.9909
0.64188	4.9766	5.0078
0.64237	4.979	4.9916
0.64287	4.9915	4.9676
0.64336	5.005	5.0056
0.64386	4.9931	4.9779
0.64436	4.9839	4.985
0.64485	4.9782	4.9903
0.64535	4.9876	4.9697
0.64584	5.0082	4.9782
0.64634	4.9726	5.0088
0.64684	4.9778	4.9775
0.64733	4.9939	4.9964
0.64783	4.9641	5.0003
0.64832	4.9971	4.9787
0.64882	4.9853	4.9746
0.64932	4.9818	4.9987
0.64981	4.99	4.9403
0.65031	4.9835	4.9846
0.6508	4.9661	4.9909
0.6513	5.0056	4.9969
0.6518	4.9845	4.9962
0.65229	4.9855	4.9972
0.65279	4.9749	5.0054
0.65328	4.9977	4.9802
0.65378	4.958	4.9913
0.65428	4.9961	5.0106
0.65477	5.0147	4.9798
0.65527	4.9944	4.9895
0.65576	4.9999	5.0231
0.65626	4.9806	4.9837
0.65676	5.0017	4.9893
0.65725	4.9668	4.9743
0.65775	4.9784	4.9808
0.65824	4.9743	4.9929
0.65874	4.9815	4.9755
0.65924	4.9748	4.9704
0.65973	4.9675	4.9943
0.66023	4.9982	4.987
0.66072	4.9834	5.0078
0.66122	4.9964	4.9805
0.66172	5.0099	5.0033
0.66221	5.0178	4.9935
0.66271	4.9991	4.9986
0.6632	4.9628	4.981
0.6637	4.9689	4.9702
0.6642	4.9866	5.0111
0.66469	4.9715	4.9858
0.66519	4.9862	5.0046
0.66568	4.9848	4.9895
0.66618	5.0005	4.9778
0.66668	4.9884	5.0019
0.66717	5.0066	5.0062
0.66767	4.9947	5.0062
0.66816	4.9885	4.9864
0.66866	4.9727	4.9973
0.66916	5.0045	4.9704
0.66965	4.994	4.9987
0.67015	4.9752	4.997
0.67064	4.9693	4.9973
0.67114	4.993	4.9665
0.67164	5.0081	4.9961
0.67213	4.9892	5.0063
0.67263	4.9839	4.9788
0.67312	5.003	4.9844
0.67362	4.9804	4.986
0.67412	4.9843	5.0056
0.67461	4.9966	4.9965
0.67511	4.9845	5.0138
0.6756	4.9637	5.0011
0.6761	4.9805	4.9711
0.6766	4.9455	5.0088
0.67709	4.9833	4.9839
0.67759	4.9896	4.9937
0.67808	4.9978	4.9698
0.67858	5.0111	4.9738
0.67908	4.9701	4.9946
0.67957	4.9819	4.9741
0.68007	4.9711	5.0067
0.68056	4.9757	5.0017
0.68106	5.0011	4.9783
0.68156	5.0042	4.9812
0.68205	4.9893	4.9954
0.68255	4.9883	5.0035
0.68304	4.9866	4.9884
0.68354	4.9995	4.9883
0.68404	4.9657	5.0127
0.68453	4.969	5.0008
0.68503	4.9922	4.9904
0.68552	4.9814	4.9901
0.68602	4.9706	4.9998
0.68652	4.9936	4.9953
0.68701	4.9935	5.0083
0.68751	4.9818	5.0061
0.688	5.0014	5.0044
0.6885	4.9861	4.9887
0.689	4.9934	4.9891
0.68949	4.9757	4.9732
0.68999	4.9883	4.9894
0.69048	4.9927	4.9853
0.69098	4.996	4.9966
0.69148	4.9853	4.9972
0.69197	4.9809	4.9859
0.69247	4.9751	5.0158
0.69296	4.9943	5.018
0.69346	5.0071	4.9882
0.69396	4.9995	4.9653
0.69445	4.9966	4.9908
0.69495	4.9797	5.0016
0.69544	4.9823	4.9886
0.69594	4.9816	4.999
0.69644	4.9856	4.9734
0.69693	4.9918	5.0017
0.69743	4.9854	4.9902
0.69792	4.9882	5.002
0.69842	4.9966	4.981
0.69892	4.9724	5.0009
0.69941	4.9874	5.0171
0.69991	4.9963	4.9975
0.7004	4.9889	5.0145
0.7009	4.9891	5.0203
0.7014	4.9855	5.0094
0.70189	4.991	4.9891
0.70239	5.0005	4.9946
0.70288	4.9762	4.9865
0.70338	4.9785	5.0114
0.70388	4.9845	4.9806
0.70437	4.9769	4.9993
0.70487	5.0035	4.9879
0.70536	4.9725	5.0006
0.70586	4.9816	4.9958
0.70636	4.9855	5.0036
0.70685	4.9954	4.9814
0.70735	4.9958	4.9777
0.70784	4.9934	4.984
0.70834	4.9815	4.9915
0.70884	4.9617	4.9998
0.70933	5.0099	4.9857
0.70983	4.9734	5.0218
0.71032	4.9719	5.0082
0.71082	4.9981	4.9785
0.71132	5.0005	4.9887
0.71181	4.9838	4.987
0.71231	4.9764	5.0052
0.7128	4.9955	4.9984
0.7133	4.9937	4.9679
0.7138	4.9712	5.0202
0.71429	4.9983	4.999
0.71479	4.9953	5.0051
0.71528	4.987	4.9878
0.71578	5.002	4.9909
0.71628	5.0027	4.9855
0.71677	4.9734	4.9766
0.71727	4.9807	4.979
0.71776	4.9862	5.0188
0.71826	4.9829	5.02
0.71876	4.9847	5.0079
0.71925	4.9837	4.9901
0.71975	4.9803	5.0119
0.72024	4.9813	4.9784
0.72074	4.9954	4.986
0.72124	4.9778	4.9651
0.72173	4.9761	4.9966
0.72223	4.9939	5.0045
0.72272	4.9945	5.0054
0.72322	5.0154	5.0054
0.72372	4.9752	4.9906
0.72421	4.9946	4.9756
0.72471	4.9844	4.9826
0.7252	4.9952	4.9825
0.7257	4.9922	5.0041
0.7262	4.9917	4.9756
0.72669	4.9818	4.9816
0.72719	5.0183	4.9744
0.72768	4.9685	4.9999
0.72818	4.9949	4.9959
0.72868	4.9807	4.9943
0.72917	4.9929	4.9783
0.72967	4.992	4.9693
0.73016	4.9906	4.9686
0.73066	5.0043	4.9811
0.73116	4.9994	5.0047
0.73165	4.9888	4.9921
0.73215	4.9843	4.9712
0.73264	5.0011	4.9866
0.73314	5.0163	4.9822
0.73364	4.9934	5.0023
0.73413	5.0064	4.9965
0.73463	4.9873	4.9785
0.73512	4.9841	4.9913
0.73562	4.9986	4.9935
0.73612	4.996	4.9969
0.73661	4.9892	4.9835
0.73711	4.9969	4.9937
0.7376	4.9936	4.9917
0.7381	4.9931	4.975
0.7386	4.9971	4.9799
0.73909	5.0204	4.994
0.73959	4.9831	4.9934
0.74008	4.9884	4.994
0.74058	4.984	4.9672
0.74108	4.9806	5.0104
0.74157	4.9943	5.0023
0.74207	4.9991	4.9904
0.74256	4.998	5.0093
0.74306	5.0034	4.9939
0.74356	4.9986	4.9628
0.74405	5.013	4.9908
0.74455	4.9745	4.9916
0.74504	4.9986	4.9843
0.74554	5.0026	5.0022
0.74604	4.9972	5.0042
0.74653	4.9765	5.0015
0.74703	4.9674	4.9959
0.74752	4.9855	5.0046
0.74802	4.9897	4.9927
0.74852	5.0036	4.976
0.74901	4.9925	5.0037
0.74951	4.987	5.0023
0.75	4.9946	5.0025
0.7505	5.0002	4.9876
0.751	5.0158	5.0088
0.75149	5.01	5.0125
0.75199	5.0214	4.9953
0.75248	5.0014	4.987
0.75298	5.0159	5.0164
0.75348	4.9907	4.971
0.75397	4.9872	4.9951
0.75447	5.0115	4.9767
0.75496	4.9974	4.9952
0.75546	4.9994	4.987
0.75596	5.0013	5.0131
0.75645	5.0026	4.9988
0.75695	4.9914	4.9791
0.75744	4.9864	5.0105
0.75794	4.9956	4.9815
0.75844	4.9952	5.0094
0.75893	4.962	4.9996
0.75943	4.9936	4.993
0.75992	4.9809	4.9756
0.76042	5.0211	5.0048
0.76092	4.9796	4.979
0.76141	5.0163	5.01
0.76191	4.9991	5.008
0.7624	5.0013	4.9963
0.7629	5.0005	4.9704
0.7634	5.012	4.9915
0.76389	5.0004	4.9983
0.76439	5.0084	4.9922
0.76488	4.9973	5.0043
0.76538	4.9932	4.9759
0.76588	4.9998	5.0007
0.76637	4.9774	4.9885
0.76687	4.9914	4.9965
0.76736	4.9939	4.9912
0.76786	4.9781	5.0004
0.76836	4.9915	4.9948
0.76885	4.979	4.9612
0.76935	4.9953	5.0058
0.76984	4.9973	4.9922
0.77034	4.9931	4.9913
0.77084	4.9906	5.0207
0.77133	4.9842	5.0039
0.77183	4.9954	5.0013
0.77232	4.9834	4.9858
0.77282	4.9707	4.9978
0.77332	4.9899	5.0025
0.77381	4.9609	4.9762
0.77431	4.9952	5.0079
0.7748	5.0139	5.0149
0.7753	5.0034	5.0155
0.7758	4.9934	4.9549
0.77629	5.0055	4.998
0.77679	4.9921	4.9999
0.77728	4.9959	5.0251
0.77778	4.9893	5.0011
0.77828	5.0102	4.9865
0.77877	4.9872	4.9689
0.77927	4.9768	4.9867
0.77976	4.9917	4.9821
0.78026	4.9875	4.9972
0.78076	5.011	4.9814
0.78125	4.9778	4.9933
0.78175	4.9917	5.0016
0.78224	4.9946	4.9827
0.78274	5.0109	4.985
0.78324	4.9957	4.9823
0.78373	5.0002	4.9899
0.78423	4.9763	4.9753
0.78472	4.986	5.0108
0.78522	4.9906	4.9936
0.78572	5.0048	4.9942
0.78621	4.9883	4.9757
0.78671	4.9884	4.9765
0.7872	5.0042	4.9917
0.7877	4.9968	4.9765
0.7882	4.9938	4.9947
0.78869	5.0012	4.9869
0.78919	4.9791	5.0052
0.78968	5.0015	4.9656
0.79018	4.9907	4.9786
0.79068	5.0027	4.9736
0.79117	4.9954	5.0267
0.79167	4.989	4.9987
0.79216	4.9866	4.9942
0.79266	5.0025	5.0111
0.79316	4.9841	4.9935
0.79365	4.9856	5.0022
0.79415	4.9858	4.9891
0.79464	4.9773	4.9854
0.79514	4.9964	5.0076
0.79564	4.9896	5.0102
0.79613	4.9974	4.9784
0.79663	4.9935	4.9931
0.79712	4.9967	5.011
0.79762	4.9833	4.9833
0.79812	4.988	4.9844
0.79861	5.0039	4.9701
0.79911	5.0131	4.9848
0.7996	5.0035	4.9968
0.8001	5.0012	4.9934
0.8006	4.9865	5.0188
0.80109	4.9934	4.9974
0.80159	4.9939	4.9841
0.80208	5.0027	4.9955
0.80258	4.9742	5.0048
0.80308	4.994	4.9896
0.80357	4.9729	4.9824
0.80407	4.9968	4.9913
0.80456	4.9727	4.9877
0.80506	4.9785	4.9931
0.80556	5.0046	5.0005
0.80605	4.976	4.9959
0.80655	5.0038	4.996
0.80704	4.9785	4.9774
0.80754	4.9877	4.9946
0.80804	4.9857	5.0124
0.80853	4.9719	5.003
0.80903	4.9841	5.001
0.80952	4.974	4.9807
0.81002	4.9916	4.9909
0.81052	4.9835	4.9826
0.81101	4.9998	5.0051
0.81151	5.0015	4.9959
0.812	4.9963	4.9907
0.8125	4.9997	4.9867
0.813	4.9967	5.0091
0.81349	4.9695	5.005
0.81399	4.982	5.0111
0.81448	4.9666	4.99
0.81498	4.9925	5.0018
0.81548	4.9896	5.0004
0.81597	4.9715	4.9925
0.81647	4.9902	4.9984
0.81696	5.0023	4.9993
0.81746	4.9893	4.9928
0.81796	4.9912	4.9919
0.81845	4.9804	5.0042
0.81895	4.9905	5.0111
0.81944	4.9863	5.0093
0.81994	4.9971	4.9937
0.82044	4.9754	4.9819
0.82093	4.9857	4.9996
0.82143	5.0119	4.9901
0.82192	4.9873	4.9974
0.82242	4.9695	4.9779
0.82292	4.9895	5.0062
0.82341	4.9968	4.9978
0.82391	4.9778	4.9905
0.8244	5.0156	5.0061
0.8249	4.9999	5.0007
0.8254	5.0016	4.9773
0.82589	5.0018	4.9858
0.82639	5.0053	4.9896
0.82688	5.013	4.9983
0.82738	4.9934	4.9702
0.82788	4.9874	4.9739
0.82837	5.0086	4.9924
0.82887	4.984	5.0037
0.82936	4.9873	4.9725
0.82986	4.9858	4.9994
0.83036	4.9805	4.979
0.83085	5.0103	4.9897
0.83135	4.9925	4.9966
0.83184	4.9955	5.004
0.83234	4.992	4.9853
0.83284	4.9856	5.0142
0.83333	4.9967	4.9767
0.83383	4.9906	5.0268
0.83432	5.0093	5.0067
0.83482	4.9912	5.0009
0.83532	4.9929	5.0108
0.83581	5.0001	4.9998
0.83631	4.9952	5.0225
0.8368	4.9678	5.0112
0.8373	4.9951	5.0007
0.8378	5.0016	5.0114
0.83829	4.9838	5.004
0.83879	4.9816	4.9825
0.83928	4.9884	4.992
0.83978	4.9963	4.9969
0.84028	4.9812	5.0189
0.84077	4.9781	4.9812
0.84127	5.0013	4.9658
0.84176	4.9817	5.0154
0.84226	4.9836	4.9786
0.84276	4.9977	4.981
0.84325	4.9846	4.9876
0.84375	4.9964	4.9989
0.84424	4.9839	5.0114
0.84474	4.9988	5.0075
0.84524	4.9987	4.9928
0.84573	4.9951	5.0111
0.84623	5.0167	4.9731
0.84672	4.9858	4.9871
0.84722	4.9764	4.9916
0.84772	4.9934	4.9932
0.84821	4.9882	4.9903
0.84871	4.9853	5.0074
0.8492	4.9839	4.9936
0.8497	5.0102	4.9892
0.8502	4.9787	4.9791
0.85069	4.9865	5.0019
0.85119	4.9979	5.0026
0.85168	4.9931	5.0079
0.85218	5.0062	4.9868
0.85268	4.9886	4.9891
0.85317	4.9907	5.0048
0.85367	5.0048	5.0157
0.85416	4.9725	4.9989
0.85466	4.9819	5.0118
0.85516	4.9857	4.9874
0.85565	5.0247	4.9728
0.85615	4.9827	4.9843
0.85664	4.9855	5.0144
0.85714	4.9933	4.997
0.85764	4.991	4.9918
0.85813	4.9815	4.9979
0.85863	5.0062	5.0213
0.85912	4.995	5.0014
0.85962	4.9902	4.9992
0.86012	4.9884	4.9967
0.86061	4.9937	4.977
0.86111	5.0106	5.0185
0.8616	4.9941	4.9854
0.8621	4.9872	4.9881
0.8626	4.9847	4.9935
0.86309	5.0111	5.0085
0.86359	4.9976	5.0148
0.86408	4.996	4.982
0.86458	5.0022	4.9922
0.86508	4.9963	4.9946
0.86557	5.0042	4.9919
0.86607	4.9809	5.0026
0.86656	4.9932	4.973
0.86706	4.9976	4.9984
0.86756	4.9904	5.0145
0.86805	5.0128	5
0.86855	5.003	4.9788
0.86904	4.9761	5.0082
0.86954	4.9922	4.9907
0.87004	4.9917	4.9992
0.87053	4.9746	5.0136
0.87103	4.9829	4.9977
0.87152	4.9978	4.999
0.87202	4.9889	4.9731
0.87252	4.9749	4.9882
0.87301	4.984	4.9906
0.87351	5.009	4.9882
0.874	4.9936	4.9902
0.8745	4.971	4.9923
0.875	4.9932	5.006
0.87549	4.9933	4.9874
0.87599	5.0053	4.9914
0.87648	5.0128	4.9785
0.87698	4.9722	4.9879
0.87748	5.0117	4.995
0.87797	4.9981	4.9896
0.87847	4.9932	4.9883
0.87896	5.0157	4.991
0.87946	4.9979	4.9947
0.87996	4.986	5.002
0.88045	4.991	4.9922
0.88095	4.9734	4.9946
0.88144	5.0134	4.9859
0.88194	4.9831	5.0045
0.88244	4.9667	4.9742
0.88293	4.9995	4.9848
0.88343	4.9895	4.9929
0.88392	5.0043	4.9978
0.88442	4.9866	4.9901
0.88492	4.9964	4.9984
0.88541	4.9968	4.9984
0.88591	5.0172	4.9793
0.8864	5.0016	4.975
0.8869	5.0045	5.0054
0.8874	4.9779	5.0045
0.88789	4.9862	5.0016
0.88839	4.9877	5.0017
0.88888	5.0046	5.0182
0.88938	4.9999	4.9817
0.88988	4.9862	4.9988
0.89037	4.9802	4.9889
0.89087	5.0027	4.9761
0.89136	5.0092	4.9811
0.89186	4.981	4.9908
0.89236	4.9947	5.0038
0.89285	4.9866	5.0019
0.89335	4.9698	5.0073
0.89384	5.0022	5.0222
0.89434	4.9818	4.9964
0.89484	5.0026	4.9847
0.89533	5.0041	4.9829
0.89583	5.0003	4.9873
0.89632	4.9927	5.0141
0.89682	4.9803	4.9876
0.89732	4.9952	5.0241
0.89781	4.9928	5.0022
0.89831	5.0174	5.0066
0.8988	5.0074	4.9937
0.8993	5.005	4.9662
0.8998	5.0142	4.9857
0.90029	4.9747	4.9819
0.90079	4.9719	5.0063
0.90128	4.9723	5.0002
0.90178	4.9881	5.0046
0.90228	5.002	4.9866
0.90277	4.9831	5.0088
0.90327	4.9829	4.9985
0.90376	5.0021	4.9985
0.90426	5	4.9955
0.90476	4.9994	4.979
0.90525	4.987	4.9758
0.90575	4.9825	4.9978
0.90624	5.0104	5.0177
0.90674	4.9864	4.9927
0.90724	4.9996	5.0024
0.90773	4.9961	4.9981
0.90823	4.9774	5.003
0.90872	4.9852	4.9865
0.90922	4.9843	5.0045
0.90972	4.9753	4.988
0.91021	4.9921	4.9971
0.91071	4.9902	4.9889
0.9112	5.012	5.0008
0.9117	5.032	5.0003
0.9122	5.0011	5.0084
0.91269	4.9991	5.0104
0.91319	4.9869	4.9926
0.91368	5.0016	4.9932
0.91418	4.9836	5.0146
0.91468	4.9898	5.0058
0.91517	4.9825	4.989
0.91567	4.9973	4.9767
0.91616	4.9965	4.9989
0.91666	4.9868	5.0153
0.91716	5.0197	5.0144
0.91765	4.9852	5.0178
0.91815	5.0125	5.0222
0.91864	4.9962	4.9892
0.91914	4.9911	5.0053
0.91964	4.9915	5.0031
0.92013	4.9949	4.9972
0.92063	4.9879	4.9913
0.92112	5.002	4.9999
0.92162	5.0019	5.0014
0.92212	5.0107	5.0244
0.92261	5.0042	4.9937
0.92311	4.9883	5.0136
0.9236	5.0013	4.988
0.9241	4.9742	5.003
0.9246	4.9866	5.0091
0.92509	4.9779	5.0054
0.92559	4.9891	5.0319
0.92608	5.0049	4.9689
0.92658	5.0087	5.0124
0.92708	4.9735	4.9749
0.92757	5.0115	4.9949
0.92807	4.9886	4.9946
0.92856	4.9786	5.004
0.92906	5.016	4.9854
0.92956	5.0075	5.0015
0.93005	4.9969	5.0162
0.93055	4.9782	5.015
0.93104	5.0095	5.003
0.93154	4.9785	5.0293
0.93204	5.0125	5.0004
0.93253	4.9778	5.0172
0.93303	5.0145	4.9876
0.93352	4.9968	5.0048
0.93402	5.0011	5.007
0.93452	5.0085	5.0099
0.93501	5.005	4.9864
0.93551	5.0098	4.9999
0.936	5.0068	5.0093
0.9365	5.0135	5.0187
0.937	5.0065	4.9817
0.93749	4.9677	5.0054
0.93799	4.9914	4.9835
0.93848	5.008	5.003
0.93898	4.9909	4.9867
0.93948	5.005	4.9889
0.93997	4.9915	4.9992
0.94047	4.9929	4.9758
0.94096	4.997	5.0094
0.94146	4.9763	5.0068
0.94196	5.0133	4.9794
0.94245	5.0044	4.9832
0.94295	4.9806	5.0003
0.94344	4.9955	4.9785
0.94394	4.9993	4.9915
0.94444	4.9892	5.0046
0.94493	5.0042	4.9807
0.94543	5.0037	4.9926
0.94592	4.982	5.0035
0.94642	4.9786	5.0182
0.94692	5.0096	5.0206
0.94741	4.9946	4.9831
0.94791	5.0116	5.0282
0.9484	4.9943	4.9974
0.9489	5.0034	4.9846
0.9494	5.022	4.9863
0.94989	4.9956	4.9881
0.95039	4.9935	4.9947
0.95088	4.9943	5.0275
0.95138	4.9862	4.9901
0.95188	5.0152	4.9811
0.95237	4.9935	4.9946
0.95287	4.9995	5.0056
0.95336	5.0074	5.0029
0.95386	5.0025	4.9948
0.95436	4.9944	5.0125
0.95485	4.9886	5.0156
0.95535	4.9778	5.009
0.95584	4.987	5.0073
0.95634	4.9926	4.9674
0.95684	4.9801	4.9936
0.95733	4.9802	4.9854
0.95783	4.9949	4.9869
0.95832	4.9751	5.0219
0.95882	5.0038	4.9994
0.95932	4.992	4.9903
0.95981	4.9893	4.9908
0.96031	4.9822	4.9927
0.9608	4.9821	5.0101
0.9613	4.9911	5.003
0.9618	5.0076	5.0142
0.96229	5.0044	5.0213
0.96279	5.0051	5.0123
0.96328	4.9799	4.991
0.96378	4.9711	4.9911
0.96428	4.9827	4.9913
0.96477	4.9849	4.9931
0.96527	4.9525	5.02
0.96576	4.9821	5.0178
0.96626	4.9969	4.9777
0.96676	5.0014	4.9729
0.96725	5.0182	4.9989
0.96775	4.9984	5.0316
0.96824	4.9936	5.0159
0.96874	4.9884	5.0088
0.96924	4.9986	4.9911
0.96973	4.9921	4.9804
0.97023	5.0046	5.0087
0.97072	4.9756	5.0081
0.97122	4.9915	4.9778
0.97172	5.0023	5.0219
0.97221	5.0128	5.0151
0.97271	4.9699	5.0043
0.9732	5.0215	4.987
0.9737	4.9976	5.0119
0.9742	4.979	5.0093
0.97469	4.9936	5.0186
0.97519	5.0198	5.0196
0.97568	4.984	5.0187
0.97618	4.9907	4.9777
0.97668	4.9917	5.0178
0.97717	4.9926	4.9985
0.97767	4.9945	4.9995
0.97816	4.9784	5.0052
0.97866	4.9942	5.0082
0.97916	4.9885	4.992
0.97965	4.9725	4.9906
0.98015	4.9809	5.0059
0.98064	4.9903	5.0026
0.98114	4.9863	4.9947
0.98164	4.9957	5.0086
0.98213	4.9979	5.0203
0.98263	4.9981	4.965
0.98312	5.0092	4.9844
0.98362	4.9974	5.004
0.98412	4.9837	5.006
0.98461	4.9916	5.0193
0.98511	5.0129	5.0108
0.9856	4.9903	5.0097
0.9861	4.9865	5.0001
0.9866	5.0065	5.0134
0.98709	4.9758	4.9896
0.98759	4.9934	5.0322
0.98808	5.0046	4.9878
0.98858	4.9905	4.9906
0.98908	5.0032	4.9879
0.98957	5.0086	4.9836
0.99007	5.0031	4.9773
0.99056	4.9876	5.0145
0.99106	4.9988	5.0085
0.99156	4.9821	5.0114
0.99205	5.0097	5.0107
0.99255	4.9874	4.9994
0.99304	4.9913	4.9853
0.99354	4.9899	4.9942
0.99404	4.999	5.009
0.99453	5.0032	5.0114
0.99503	5.0112	5.008
0.99552	5.0107	4.97
0.99602	5.0091	4.9986
0.99652	4.966	5.0222
0.99701	4.9908	5.0213
0.99751	4.9724	4.9984
0.998	4.9958	5.0045
0.9985	4.9916	4.9894
0.999	4.993	5.0037
0.99949	5.0036	4.9934
0.99999	5.0108	4.9865
1.0005	4.9955	4.9789
1.001	4.9991	5.0248
1.0015	5.0116	5.012
1.002	4.9954	4.9968
1.0025	5.0001	4.9919
1.003	5.0008	4.9865
1.0035	4.9918	4.9904
1.004	4.9668	5.0208
1.0045	4.9939	4.9989
1.0049	5.0167	4.9937
1.0054	4.9881	5.0079
1.0059	4.9954	5.0079
1.0064	4.9891	5.0235
1.0069	5.0012	4.978
1.0074	5.009	4.9991
1.0079	4.9735	5.0168
1.0084	4.9963	4.9939
1.0089	4.9916	4.9923
1.0094	4.9967	5.0117
1.0099	4.9948	4.9798
1.0104	4.9913	5.0129
1.0109	4.989	5.0055
1.0114	4.9881	5.0008
1.0119	5.0051	5.0139
1.0124	4.9915	4.9989
1.0129	5.0105	4.9797
1.0134	4.9975	5.0101
1.0139	4.9918	4.9949
1.0144	4.9892	4.9906
1.0149	5.0001	4.9927
1.0154	4.9906	4.992
1.0159	5.0017	5.0065
[truncated: 8,230 more rows]

## Sheet: Fig,3b
Time (s)	0 uM	5 uM	10 uM	20.1 uM	40.2 uM	80.4 uM	160.7 uM	321.4 uM	482.1 uM	642.8 uM	0 uM_fit	5 uM_fit	10 uM_fit	20.1 uM_fit	40.2 uM_fit	80.4 uM_fit	160.7 uM_fit	321.4 uM_fit	482.1 uM_fit	642.8 uM_fit
0.024852	3.5913	3.42
0.025348	3.6162	3.4111
0.025844	3.6383	3.4221
0.02634	3.6905	3.4378
0.026836	3.6793	3.4429
0.027332	3.7116	3.4545
0.027828	3.7099	3.4585
0.028324	3.7357	3.4823
0.02882	3.7763	3.5073
0.029316	3.7862	3.51
0.029812	3.8126	3.5298
0.030308	3.8189	3.5075
0.030804	3.8326	3.5318
0.0313	3.8566	3.522
0.031796	3.8492	3.5405
0.032292	3.8775	3.5666
0.032788	3.8817	3.5772
0.033284	3.9132	3.5712
0.03378	3.9179	3.5929
0.034276	3.9424	3.5872
0.034772	3.9466	3.6127
0.035268	3.9708	3.6153
0.035764	4.0064	3.6341
0.03626	4.0116	3.6318
0.036756	4.0156	3.6572
0.037252	4.0219	3.6506
0.037748	4.0224	3.667
0.038244	4.0667	3.6762
0.03874	4.0687	3.696
0.039236	4.0684	3.6863
0.039732	4.1087	3.6908
0.040228	4.0938	3.6992
0.040724	4.1158	3.7096
0.04122	4.1306	3.7187
0.041716	4.1202	3.729
0.042212	4.1501	3.7605
0.042708	4.1558	3.7367
0.043204	4.1681	3.7421
0.0437	4.1856	3.7738
0.044196	4.2127	3.7662
0.044692	4.2185	3.7692
0.045188	4.2252	3.7874
0.045684	4.2233	3.812
0.04618	4.239	3.7943
0.046676	4.2332	3.8121
0.047172	4.2675	3.818
0.047668	4.2835	3.8178
0.048164	4.2884	3.8417
0.04866	4.293	3.8534
0.049156	4.3129	3.8544
0.049652	4.3098	3.8563
0.050148	4.3347	3.8512
0.050644	4.3425	3.8833
0.05114	4.3303	3.89
0.051636	4.3475	3.889
0.052132	4.3631	3.9004
0.052628	4.364	3.8911
0.053124	4.3773	3.8937
0.05362	4.381	3.9187
0.054116	4.3835	3.9166
0.054612	4.3772	3.9186
0.055108	4.4026	3.9175
0.055604	4.4198	3.9669
0.0561	4.4433	3.9358
0.056596	4.444	3.9362
0.057092	4.4364	3.9287
0.057588	4.4519	3.9622
0.058084	4.4613	3.9776
0.05858	4.4476	3.9622
0.059076	4.466	3.9809
0.059572	4.4587	3.9696
0.060068	4.4968	3.9974
0.060564	4.4796	3.9898
0.06106	4.5084	4.0015
0.061556	4.4973	4.0176
0.062052	4.5238	4.0259
0.062548	4.5277	4.0084
0.063044	4.5079	4.0254
0.06354	4.536	4.0258
0.064036	4.5315	4.0283
0.064532	4.5205	4.0487
0.065028	4.5323	4.0462
0.065524	4.5434	4.0575
0.06602	4.5663	4.0489
0.066516	4.5523	4.0651
0.067012	4.5735	4.0522
0.067508	4.588	4.0816
0.068004	4.5694	4.0739
0.0685	4.5675	4.0676
0.068996	4.5894	4.0809
0.069492	4.5873	4.1019
0.069988	4.5957	4.0859
0.070484	4.6031	4.1139
0.07098	4.5987	4.1068
0.071476	4.6262	4.1065
0.071972	4.6275	4.1152
0.072468	4.593	4.1266
0.072964	4.642	4.1318
0.07346	4.6136	4.1306
0.073956	4.6602	4.1348
0.074452	4.6666	4.1454
0.074948	4.6211	4.1467
0.075444	4.6264	4.1578
0.07594	4.6555	4.1302
0.076436	4.655	4.1671
0.076932	4.6879	4.1604
0.077428	4.6534	4.1755
0.077924	4.6577	4.1715
0.07842	4.6418	4.1753
0.078916	4.7014	4.1972
0.079412	4.6941	4.1861
0.079908	4.6944	4.1703
0.080404	4.6933	4.2047
0.0809	4.6836	4.1956
0.081396	4.7034	4.2135
0.081892	4.7042	4.2168
0.082388	4.7256	4.2107
0.082884	4.708	4.228
0.08338	4.7129	4.2339
0.083876	4.6999	4.2434
0.084372	4.7069	4.2425
0.084868	4.7266	4.2602
0.085364	4.704	4.2462
0.08586	4.7146	4.2413
0.086356	4.7196	4.2183
0.086852	4.7347	4.2683
0.087348	4.7377	4.245
0.087844	4.7364	4.2374
0.08834	4.7349	4.2634
0.088836	4.7529	4.2744
0.089332	4.7781	4.275
0.089828	4.755	4.2651
0.090324	4.7405	4.288
0.09082	4.7685	4.2784
0.091316	4.7522	4.291
0.091812	4.7591	4.3071
0.092308	4.7712	4.3042
0.092804	4.7669	4.2854
0.0933	4.7627	4.3188
0.093796	4.7775	4.3119
0.094292	4.7725	4.3175
0.094788	4.7914	4.3012
0.095284	4.7809	4.3207
0.09578	4.7866	4.32
0.096276	4.775	4.3085
0.096772	4.8012	4.3369
0.097268	4.7535	4.3395
0.097764	4.7943	4.3211
0.09826	4.7889	4.3428
0.098756	4.8035	4.365
0.099252	4.7991	4.3589
0.099748	4.7986	4.3628
0.10024	4.7924	4.3525
0.10074	4.7993	4.3773
0.10124	4.7918	4.3906
0.10173	4.7926	4.392
0.10223	4.8053	4.3554
0.10272	4.805	4.3801
0.10322	4.8157	4.3673
0.10372	4.8044	4.3969
0.10421	4.8014	4.3905
0.10471	4.8044	4.3803
0.1052	4.811	4.3775
0.1057	4.8293	4.3969
0.1062	4.8461	4.4064
0.10669	4.8492	4.3947
0.10719	4.8169	4.4193
0.10768	4.8057	4.394
0.10818	4.8405	4.414
0.10868	4.821	4.4299
0.10917	4.821	4.4176
0.10967	4.8306	4.4187
0.11016	4.8486	4.4242
0.11066	4.8453	4.4122
0.11116	4.8446	4.4372
0.11165	4.8273	4.4499
0.11215	4.8396	4.4221
0.11264	4.8413	4.433
0.11314	4.8337	4.4289
0.11364	4.8401	4.4428
0.11413	4.8381	4.4216
0.11463	4.8357	4.4545
0.11512	4.8505	4.4566
0.11562	4.8535	4.4486
0.11612	4.8597	4.4563
0.11661	4.8645	4.4686
0.11711	4.8831	4.4686
0.1176	4.8678	4.4641
0.1181	4.8651	4.4786
0.1186	4.8757	4.4807
0.11909	4.8751	4.4493
0.11959	4.8857	4.4919
0.12008	4.8725	4.4907
0.12058	4.8495	4.4866
0.12108	4.874	4.4926
0.12157	4.8594	4.5143
0.12207	4.8812	4.48
0.12256	4.8946	4.5019
0.12306	4.874	4.5137
0.12356	4.8863	4.4785
0.12405	4.8706	4.4898
0.12455	4.8889	4.5156
0.12504	4.8816	4.5203
0.12554	4.8949	4.5308
0.12604	4.8509	4.5326
0.12653	4.8748	4.4969
0.12703	4.8884	4.5414
0.12752	4.8957	4.5095
0.12802	4.9017	4.5122
0.12852	4.8906	4.5257
0.12901	4.8882	4.5471
0.12951	4.8833	4.5288
0.13	4.899	4.5247
0.1305	4.8876	4.5374
0.131	4.8878	4.5412
0.13149	4.9183	4.5193
0.13199	4.8783	4.5388
0.13248	4.8872	4.5602
0.13298	4.902	4.5671
0.13348	4.8996	4.5338
0.13397	4.8936	4.5668
0.13447	4.8991	4.5548
0.13496	4.8943	4.5939
0.13546	4.8896	4.5793
0.13596	4.9133	4.5608
0.13645	4.9022	4.5414
0.13695	4.8895	4.569
0.13744	4.8982	4.5769
0.13794	4.9169	4.5928
0.13844	4.9042	4.5643
0.13893	4.8963	4.5802
0.13943	4.9057	4.5968
0.13992	4.8993	4.5686
0.14042	4.8952	4.6021
0.14092	4.9316	4.5718
0.14141	4.9056	4.6063
0.14191	4.9207	4.5961
0.1424	4.9054	4.5857
0.1429	4.8899	4.5921
0.1434	4.8975	4.5952
0.14389	4.9057	4.6092
0.14439	4.8897	4.6128
0.14488	4.9108	4.6128
0.14538	4.9258	4.6253
0.14588	4.92	4.5949
0.14637	4.9262	4.6024
0.14687	4.9238	4.6235
0.14736	4.9028	4.6041
0.14786	4.8874	4.6085
0.14836	4.8963	4.6006
0.14885	4.891	4.6139
0.14935	4.9464	4.6077
0.14984	4.93	4.6315
0.15034	4.9171	4.6093
0.15084	4.9126	4.6106
0.15133	4.9117	4.6549
0.15183	4.9152	4.6581
0.15232	4.9089	4.6318
0.15282	4.9051	4.6347
0.15332	4.903	4.621
0.15381	4.9269	4.6416
0.15431	4.9315	4.6439
0.1548	4.9198	4.6463
0.1553	4.9355	4.641
0.1558	4.9246	4.6313
0.15629	4.9235	4.6573
0.15679	4.932	4.6442
0.15728	4.937	4.6591
0.15778	4.9317	4.6513
0.15828	4.959	4.6471
0.15877	4.9063	4.6485
0.15927	4.9309	4.6482
0.15976	4.9169	4.6643
0.16026	4.9317	4.6612
0.16076	4.9149	4.6484
0.16125	4.9252	4.6501
0.16175	4.9154	4.6724
0.16224	4.9356	4.6872
0.16274	4.9236	4.6613
0.16324	4.9245	4.6606
0.16373	4.9245	4.6705
0.16423	4.9263	4.6799
0.16472	4.9312	4.6869
0.16522	4.9343	4.6615
0.16572	4.9595	4.6899
0.16621	4.9305	4.6785
0.16671	4.9173	4.6607
0.1672	4.927	4.6794
0.1677	4.9613	4.6885
0.1682	4.9423	4.6667
0.16869	4.9335	4.6932
0.16919	4.9207	4.7052
0.16968	4.924	4.6977
0.17018	4.9471	4.712
0.17068	4.9358	4.6862
0.17117	4.9345	4.7127
0.17167	4.9476	4.7081
0.17216	4.9583	4.7139
0.17266	4.9446	4.7087
0.17316	4.9537	4.6849
0.17365	4.9468	4.6832
0.17415	4.9306	4.6879
0.17464	4.9215	4.6872
0.17514	4.9343	4.7224
0.17564	4.9218	4.7091
0.17613	4.9226	4.7014
0.17663	4.9476	4.721
0.17712	4.9315	4.7244
0.17762	4.9293	4.7132
0.17812	4.9576	4.6951
0.17861	4.9513	4.74
0.17911	4.9232	4.6943
0.1796	4.9407	4.7159
0.1801	4.942	4.7365
0.1806	4.9443	4.722
0.18109	4.9593	4.7298
0.18159	4.9279	4.7304
0.18208	4.9708	4.7376
0.18258	4.952	4.7544
0.18308	4.9501	4.7176
0.18357	4.9547	4.7045
0.18407	4.9483	4.7226
0.18456	4.9512	4.7254
0.18506	4.9534	4.717
0.18556	4.9496	4.7388
0.18605	4.9498	4.7709
0.18655	4.9618	4.7471
0.18704	4.9611	4.7432
0.18754	4.9418	4.7245
0.18804	4.971	4.7484
0.18853	4.9756	4.7491
0.18903	4.9637	4.75
0.18952	4.9586	4.747
0.19002	4.9481	4.76
0.19052	4.9371	4.7694
0.19101	4.9478	4.7642
0.19151	4.9461	4.7763
0.192	4.9605	4.7425
0.1925	4.9433	4.7522
0.193	4.9738	4.7448
0.19349	4.9387	4.7667
0.19399	4.9546	4.7375
0.19448	4.9523	4.7494
0.19498	4.9607	4.7638
0.19548	4.9502	4.751
0.19597	4.9409	4.7631
0.19647	4.9063	4.7724
0.19696	4.9438	4.7797
0.19746	4.974	4.7756
0.19796	4.9438	4.7814
0.19845	4.9384	4.7903
0.19895	4.9553	4.7934
0.19944	4.9772	4.7818
0.19994	4.9614	4.7725
0.20044	4.9439	4.7686
0.20093	4.9523	4.766
0.20143	4.9587	4.778
0.20192	4.9595	4.7789
0.20242	4.9656	4.7826
0.20292	4.9511	4.766
0.20341	4.963	4.7816
0.20391	4.9671	4.7869
0.2044	4.9576	4.7834
0.2049	4.9728	4.7635
0.2054	4.9484	4.7718
0.20589	4.9505	4.7693
0.20639	4.9427	4.8053
0.20688	4.9385	4.76
0.20738	4.9502	4.7872
0.20788	4.9684	4.8042
0.20837	4.9497	4.7931
0.20887	4.9402	4.7732
0.20936	4.943	4.7841
0.20986	4.9647	4.791
0.21036	4.946	4.8233
0.21085	4.946	4.8256
0.21135	4.9628	4.8072
0.21184	4.953	4.8084
0.21234	4.9643	4.7805
0.21284	4.9482	4.7876
0.21333	4.9625	4.7843
0.21383	4.9756	4.7814
0.21432	4.9479	4.823
0.21482	4.9526	4.8101
0.21532	4.9494	4.7779
0.21581	4.9691	4.7974
0.21631	4.9543	4.8032
0.2168	4.9511	4.8045
0.2173	4.9759	4.8127
0.2178	4.972	4.7932
0.21829	4.9606	4.7984
0.21879	4.9575	4.8222
0.21928	4.9396	4.7955
0.21978	4.9749	4.7891
0.22028	4.9566	4.8244
0.22077	4.9637	4.8109
0.22127	4.9635	4.8336
0.22176	4.9809	4.8213
0.22226	4.9399	4.7932
0.22276	4.943	4.7759
0.22325	4.958	4.7979
0.22375	4.9659	4.7989
0.22424	4.9792	4.814
0.22474	4.9556	4.8159
0.22524	4.9422	4.8235
0.22573	4.9541	4.8125
0.22623	4.9588	4.8333
0.22672	4.9696	4.8384
0.22722	4.9545	4.8175
0.22772	4.9717	4.8214
0.22821	4.9742	4.8376
0.22871	4.9608	4.8493
0.2292	4.9531	4.8292
0.2297	4.991	4.8155
0.2302	4.9483	4.8077
0.23069	4.9678	4.8334
0.23119	4.9307	4.8399
0.23168	4.96	4.8439
0.23218	4.97	4.8485
0.23268	4.9452	4.7954
0.23317	4.9758	4.8521
0.23367	4.963	4.81
0.23416	4.965	4.8198
0.23466	4.9746	4.8436
0.23516	4.9531	4.8371
0.23565	4.9449	4.8338
0.23615	4.967	4.859
0.23664	4.9616	4.8408
0.23714	4.9538	4.8495
0.23764	4.9286	4.8412
0.23813	4.9665	4.8426
0.23863	4.9581	4.8407
0.23912	4.9683	4.8454
0.23962	4.9575	4.8402
0.24012	4.9474	4.8182
0.24061	4.9468	4.853
0.24111	4.9641	4.8384
0.2416	4.9578	4.8706
0.2421	4.9753	4.8421
0.2426	4.9511	4.8565
0.24309	4.9474	4.83
0.24359	4.9649	4.8501
0.24408	4.9578	4.8418
0.24458	4.9691	4.8486
0.24508	4.9767	4.8541
0.24557	4.9811	4.8346
0.24607	4.9678	4.8307
0.24656	4.9735	4.8313
0.24706	4.971	4.8572
0.24756	4.9797	4.8593
0.24805	4.9718	4.8613
0.24855	4.9411	4.8517
0.24904	4.9684	4.8616
0.24954	4.9687	4.8516
0.25004	4.9616	4.8557
0.25053	4.9976	4.8762
0.25103	4.9548	4.8822
0.25152	4.9553	4.8727
0.25202	4.9715	4.8697
0.25252	4.9769	4.8524
0.25301	4.9633	4.8507
0.25351	4.9505	4.861
0.254	4.9477	4.8548
0.2545	4.9577	4.861
0.255	4.9513	4.866
0.25549	4.9626	4.8839
0.25599	4.9575	4.8814
0.25648	4.9833	4.8679
0.25698	4.9675	4.8732
0.25748	4.9564	4.8538
0.25797	4.9513	4.874
0.25847	4.9438	4.8941
0.25896	4.97	4.8598
0.25946	4.9908	4.8568
0.25996	4.9563	4.8767
0.26045	4.9469	4.8691
0.26095	4.9646	4.8934
0.26144	4.9665	4.8815
0.26194	4.9808	4.8523
0.26244	4.9823	4.8783
0.26293	4.9319	4.8552
0.26343	4.9625	4.8584
0.26392	4.9785	4.8736
0.26442	4.9576	4.8801
0.26492	4.9717	4.8758
0.26541	4.9744	4.8622
0.26591	4.9575	4.8577
0.2664	4.9581	4.8732
0.2669	4.9595	4.8618
0.2674	4.984	4.8668
0.26789	4.9587	4.8849
0.26839	4.9819	4.868
0.26888	4.9677	4.9006
0.26938	4.9702	4.9017
0.26988	4.9642	4.8938
0.27037	4.962	4.8867
0.27087	4.9579	4.8972
0.27136	4.9626	4.8837
0.27186	4.9486	4.8936
0.27236	4.9747	4.8975
0.27285	4.9574	4.9039
0.27335	4.9625	4.8756
0.27384	4.9746	4.9094
0.27434	4.9906	4.8813
0.27484	4.9829	4.8824
0.27533	4.9592	4.8902
0.27583	4.9803	4.8929
0.27632	4.9576	4.8616
0.27682	4.965	4.883
0.27732	4.953	4.8943
0.27781	4.9844	4.8868
0.27831	4.9662	4.8862
0.2788	4.9519	4.8839
0.2793	4.9788	4.9234
0.2798	4.9556	4.8966
0.28029	4.9715	4.885
0.28079	4.9708	4.9175
0.28128	4.9724	4.8942
0.28178	4.9549	4.8745
0.28228	4.9569	4.9061
0.28277	4.9528	4.8774
0.28327	4.9723	4.8947
0.28376	4.9596	4.9101
0.28426	4.9943	4.8882
0.28476	4.9653	4.9066
0.28525	4.9764	4.8905
0.28575	4.9503	4.9
0.28624	4.9674	4.8987
0.28674	4.9539	4.8822
0.28724	4.969	4.8947
0.28773	4.945	4.9217
0.28823	4.9747	4.8908
0.28872	4.9629	4.9118
0.28922	4.9672	4.9067
0.28972	4.979	4.901
0.29021	4.972	4.9011
0.29071	4.9558	4.9012
0.2912	4.9606	4.8747
0.2917	4.9884	4.912
0.2922	4.9694	4.9038
0.29269	4.9491	4.8949
0.29319	4.9746	4.9008
0.29368	4.9551	4.9176
0.29418	4.9629	4.9149
0.29468	4.9875	4.8759
0.29517	4.9963	4.8983
0.29567	4.9661	4.9346
0.29616	4.9609	4.8984
0.29666	4.9789	4.9036
0.29716	4.9451	4.8975
0.29765	4.9588	4.9126
0.29815	4.9675	4.9135
0.29864	4.9759	4.9176
0.29914	4.9848	4.8948
0.29964	4.9779	4.9024
0.30013	4.9754	4.8956
0.30063	4.9525	4.932
0.30112	4.9564	4.8939
0.30162	4.9882	4.9083
0.30212	4.9765	4.9194
0.30261	4.9802	4.9451
0.30311	4.9619	4.9181
0.3036	4.957	4.9225
0.3041	4.9574	4.9228
0.3046	4.978	4.8963
0.30509	4.9524	4.9147
0.30559	4.9566	4.9081
0.30608	4.9801	4.9097
0.30658	4.9739	4.9033
0.30708	4.9731	4.8844
0.30757	4.9537	4.9019
0.30807	4.9498	4.9235
0.30856	4.9784	4.9005
0.30906	4.9519	4.9071
0.30956	4.9682	4.916
0.31005	4.968	4.8864
0.31055	4.9723	4.8967
0.31104	4.9785	4.8904
0.31154	4.9752	4.9209
0.31204	4.9712	4.9094
0.31253	4.9665	4.9181
0.31303	4.982	4.926
0.31352	4.9555	4.8997
0.31402	4.9776	4.9423
0.31452	4.9597	4.9139
0.31501	4.9634	4.9249
0.31551	4.9763	4.9126
0.316	4.9563	4.917
0.3165	4.9736	4.8989
0.317	4.9904	4.9011
0.31749	4.9944	4.9179
0.31799	4.9796	4.9303
0.31848	4.9771	4.924
0.31898	4.9668	4.9106
0.31948	4.9641	4.9299
0.31997	4.9772	4.9371
0.32047	4.9752	4.9223
0.32096	4.9756	4.9483
0.32146	4.9477	4.9326
0.32196	4.9717	4.9199
0.32245	4.9813	4.9243
0.32295	4.9689	4.8984
0.32344	4.9737	4.9191
0.32394	4.9723	4.9028
0.32444	4.9513	4.9116
0.32493	4.9794	4.9066
0.32543	4.9506	4.9185
0.32592	4.9687	4.9268
0.32642	4.965	4.9246
0.32692	4.9714	4.9258
0.32741	4.9703	4.9127
0.32791	4.974	4.9115
0.3284	4.974	4.9332
0.3289	4.9747	4.9163
0.3294	4.9865	4.9082
0.32989	4.9601	4.9283
0.33039	4.9783	4.9401
0.33088	4.9712	4.9386
0.33138	4.9765	4.9174
0.33188	4.9694	4.9301
0.33237	4.9918	4.9401
0.33287	4.9921	4.9205
0.33336	5	4.8974
0.33386	4.9595	4.9213
0.33436	4.9832	4.9376
0.33485	4.9625	4.9419
0.33535	4.9721	4.9157
0.33584	4.9907	4.9212
0.33634	4.9607	4.9255
0.33684	4.9522	4.9206
0.33733	4.9563	4.9295
0.33783	4.984	4.9337
0.33832	4.9688	4.9241
0.33882	4.9794	4.9404
0.33932	4.98	4.9456
0.33981	4.9881	4.9498
0.34031	4.9734	4.9167
0.3408	4.969	4.9082
0.3413	4.974	4.9269
0.3418	4.9517	4.9386
0.34229	4.9754	4.9444
0.34279	4.9727	4.9311
0.34328	4.9639	4.9087
0.34378	4.9703	4.959
0.34428	4.9715	4.9162
0.34477	4.9735	4.938
0.34527	4.9691	4.9512
0.34576	4.9821	4.928
0.34626	4.9656	4.9258
0.34676	4.9793	4.9492
0.34725	4.9785	4.9387
0.34775	4.9651	4.9365
0.34824	4.972	4.913
0.34874	4.9743	4.9386
0.34924	4.9468	4.9206
0.34973	4.9622	4.9351
0.35023	4.9849	4.9104
0.35072	4.9665	4.9317
0.35122	4.9606	4.9385
0.35172	4.9684	4.9517
0.35221	4.9756	4.9412
0.35271	4.9706	4.923
0.3532	4.9904	4.9579
0.3537	4.9697	4.9298
0.3542	4.9717	4.923
0.35469	4.9625	4.9038
0.35519	4.9717	4.9469
0.35568	4.9883	4.9498
0.35618	4.9673	4.9496
0.35668	4.9942	4.9301
0.35717	4.9777	4.9249
0.35767	4.974	4.9425
0.35816	4.9738	4.9342
0.35866	4.9782	4.9441
0.35916	4.9731	4.936
0.35965	4.9825	4.911
0.36015	4.9754	4.9396
0.36064	4.9927	4.9579
0.36114	4.9504	4.9563
0.36164	4.991	4.9198
0.36213	4.9507	4.9359
0.36263	4.9797	4.9381
0.36312	4.9724	4.9416
0.36362	4.9814	4.933
0.36412	4.9727	4.9402
0.36461	4.9728	4.9404
0.36511	4.9751	4.9466
0.3656	4.9698	4.9562
0.3661	4.9647	4.9469
0.3666	4.9791	4.9635
0.36709	4.994	4.9508
0.36759	4.9827	4.9498
0.36808	4.9642	4.9592
0.36858	4.994	4.9635
0.36908	4.9968	4.9671
0.36957	4.9584	4.9474
0.37007	4.9427	4.9325
0.37056	4.977	4.9541
0.37106	4.9663	4.952
0.37156	4.9816	4.9237
0.37205	4.9905	4.9594
0.37255	5.0027	4.9373
0.37304	4.9881	4.9589
0.37354	4.9629	4.9479
0.37404	4.9547	4.9522
0.37453	4.9863	4.9644
0.37503	4.9806	4.9465
0.37552	4.9631	4.9492
0.37602	4.9534	4.9357
0.37652	4.9584	4.9457
0.37701	4.9633	4.9257
0.37751	4.9699	4.9573
0.378	4.9788	4.9459
0.3785	4.9903	4.9496
0.379	4.9797	4.9439
0.37949	4.9765	4.9345
0.37999	4.9766	4.9442
0.38048	4.9619	4.9497
0.38098	4.977	4.9571
0.38148	4.9744	4.9283
0.38197	4.9752	4.9522
0.38247	4.9744	4.9353
0.38296	4.9639	4.9512
0.38346	4.9822	4.9469
0.38396	4.9696	4.9404
0.38445	5.0035	4.9468
0.38495	4.9546	4.9562
0.38544	4.9841	4.9436
0.38594	4.9897	4.9535
0.38644	4.9768	4.9459
0.38693	4.9935	4.9657
0.38743	4.9725	4.9544
0.38792	4.9923	4.9551
0.38842	5.0037	4.9531
0.38892	4.9676	4.9646
0.38941	4.9806	4.9389
0.38991	4.9741	4.9416
0.3904	4.9788	4.9415
0.3909	4.9732	4.9493
0.3914	4.9781	4.9464
0.39189	4.9676	4.9539
0.39239	4.9689	4.9654
0.39288	4.9895	4.9458
0.39338	4.9859	4.9524
0.39388	4.9754	4.9601
0.39437	4.9897	4.9469
0.39487	4.9688	4.9603
0.39536	4.969	4.9322
0.39586	4.974	4.9399
0.39636	4.9763	4.956
0.39685	4.9819	4.9462
0.39735	4.9769	4.9503
0.39784	4.9955	4.9675
0.39834	4.9762	4.9437
0.39884	4.9688	4.9575
0.39933	4.9651	4.9429
0.39983	4.9723	4.9658
0.40032	4.9973	4.9495
0.40082	4.9839	4.966
0.40132	4.9815	4.9618
0.40181	4.9727	4.9466
0.40231	4.9678	4.9459
0.4028	4.973	4.9508
0.4033	4.9748	4.9664
0.4038	4.9961	4.9348
0.40429	4.9606	4.963
0.40479	4.9723	4.9415
0.40528	4.985	4.9504
0.40578	4.9815	4.9686
0.40628	4.9852	4.9602
0.40677	4.9685	4.9886
0.40727	4.9607	4.9327
0.40776	4.9784	4.9682
0.40826	4.9662	4.9489
0.40876	4.9616	4.9529
0.40925	4.9686	4.9689
0.40975	4.9709	4.9691
0.41024	4.9626	4.9416
0.41074	4.9916	4.9791
0.41124	4.9786	4.9658
0.41173	4.9952	4.9504
0.41223	4.9676	4.937
0.41272	4.9841	4.975
0.41322	4.9999	4.945
0.41372	4.9631	4.9508
0.41421	4.9726	4.9532
0.41471	4.9885	4.9675
0.4152	4.9852	4.9805
0.4157	4.9881	4.9526
0.4162	4.9635	4.9278
0.41669	4.9627	4.9475
0.41719	4.9713	4.9439
0.41768	4.9675	4.9687
0.41818	4.9663	4.9629
0.41868	4.9628	4.9844
0.41917	5.0049	4.9723
0.41967	4.9944	4.9684
0.42016	4.9837	4.9392
0.42066	4.9757	4.9628
0.42116	4.9768	4.9674
0.42165	4.9683	4.9534
0.42215	4.9769	4.9919
0.42264	4.9674	4.9696
0.42314	4.9635	4.9431
0.42364	4.9733	4.9643
0.42413	4.9884	4.9595
0.42463	4.9631	4.9703
0.42512	4.98	4.9837
0.42562	4.9685	4.9823
0.42612	4.9889	4.9513
0.42661	4.9539	4.9568
0.42711	4.9605	4.9633
0.4276	4.9845	4.9576
0.4281	4.9741	4.9801
0.4286	5.0052	4.9762
0.42909	4.9855	4.9382
0.42959	4.9928	4.9635
0.43008	4.9837	4.9543
0.43058	4.9737	4.9844
0.43108	4.9796	4.9625
0.43157	4.9678	4.9546
0.43207	4.9554	4.9668
0.43256	5.009	4.9584
0.43306	4.9949	4.9606
0.43356	4.9801	4.9498
0.43405	4.9803	4.9472
0.43455	4.9681	4.961
0.43504	4.962	4.953
0.43554	4.9893	4.9836
0.43604	4.9648	4.9622
0.43653	5.0011	4.975
0.43703	4.9588	4.9812
0.43752	4.9812	4.9487
0.43802	4.9772	4.9816
0.43852	4.9849	4.9682
0.43901	4.9895	4.9768
0.43951	4.9939	4.9748
0.44	4.9688	4.9671
0.4405	4.9569	4.9633
0.441	4.9379	4.9564
0.44149	4.9697	4.9562
0.44199	4.9691	4.9681
0.44248	4.9802	4.9686
0.44298	4.9526	4.9648
0.44348	4.9636	4.9807
0.44397	4.9718	4.9773
0.44447	4.9841	4.9665
0.44496	4.9717	4.9592
0.44546	4.993	4.9572
0.44596	4.9782	4.9729
0.44645	4.986	4.9843
0.44695	4.983	4.97
0.44744	4.9672	4.9623
0.44794	4.9698	4.9686
0.44844	4.9768	4.97
0.44893	4.9579	4.9832
0.44943	4.994	4.9619
0.44992	4.9768	4.9585
0.45042	4.9749	4.9704
0.45092	4.9806	4.9684
0.45141	4.9781	4.9746
0.45191	5.0032	4.9724
0.4524	4.984	4.9743
0.4529	4.981	4.9577
0.4534	4.9952	4.961
0.45389	4.9716	4.9764
0.45439	4.9637	4.9855
0.45488	4.9743	4.9717
0.45538	4.981	4.9743
0.45588	4.9765	4.9693
0.45637	4.9813	4.9677
0.45687	4.9783	4.9478
0.45736	4.9741	4.9769
0.45786	4.9682	4.9869
0.45836	4.9667	4.9436
0.45885	4.9772	4.9846
0.45935	4.9723	4.9704
0.45984	4.9665	4.9884
0.46034	4.9821	4.9574
0.46084	4.9892	4.966
0.46133	4.9691	4.9774
0.46183	4.9675	4.9632
0.46232	4.9787	4.9519
0.46282	4.9862	4.9483
0.46332	4.9937	4.9747
0.46381	4.9739	4.9743
0.46431	4.9992	4.9905
0.4648	4.9844	4.9585
0.4653	4.9784	4.9694
0.4658	4.9668	4.9716
0.46629	4.9636	4.959
0.46679	4.9797	4.9806
0.46728	4.9729	4.9708
0.46778	4.9801	4.9877
0.46828	4.976	4.9871
0.46877	4.9711	4.9621
0.46927	4.9888	4.9799
0.46976	4.9757	4.9916
0.47026	4.9873	4.9739
0.47076	4.972	4.9813
0.47125	4.9787	4.969
0.47175	4.9621	4.9617
0.47224	4.9975	4.9621
0.47274	4.9894	4.979
0.47324	4.989	4.9623
0.47373	4.9818	4.9435
0.47423	4.9927	4.9716
0.47472	4.9937	4.9669
0.47522	4.9838	4.9593
0.47572	4.9798	4.9899
0.47621	4.9805	4.9762
0.47671	4.9639	4.9766
0.4772	5.0003	4.9493
0.4777	4.9577	4.9756
0.4782	4.9865	4.9509
0.47869	4.9985	4.9679
0.47919	4.9902	4.9605
0.47968	4.9716	4.9907
0.48018	4.9714	4.9578
0.48068	4.9732	4.9862
0.48117	4.9576	4.9451
0.48167	4.9777	4.9861
0.48216	4.9538	4.9777
0.48266	4.9884	4.972
0.48316	4.9882	5.002
0.48365	4.988	4.9952
0.48415	4.9608	4.9833
0.48464	4.9818	4.9751
0.48514	4.9901	4.9835
0.48564	4.9957	5.0128
0.48613	4.996	4.988
0.48663	4.97	4.9782
0.48712	5.0038	4.9553
0.48762	4.9969	4.9702
0.48812	4.993	4.9888
0.48861	4.9966	4.9711
0.48911	4.996	4.9835
0.4896	4.9746	4.9679
0.4901	4.9768	4.9687
0.4906	4.9966	4.9726
0.49109	4.9812	4.9829
0.49159	4.9975	4.9631
0.49208	4.9931	4.9485
0.49258	4.9787	4.9703
0.49308	4.9844	4.9731
0.49357	4.9954	4.9735
0.49407	4.9755	4.988
0.49456	4.9888	4.9992
0.49506	4.9979	4.974
0.49556	4.9976	4.9663
0.49605	4.9973	4.9648
0.49655	4.9861	4.955
0.49704	4.9661	4.9744
0.49754	4.957	4.984
0.49804	4.9897	4.9688
0.49853	4.9709	4.9829
0.49903	4.9472	4.9601
0.49952	4.9824	4.9855
0.50002	4.9888	4.9514
0.50052	4.982	4.9735
0.50101	4.9861	4.982
0.50151	5.0031	4.9705
0.502	4.974	4.9756
0.5025	4.9902	4.9764
0.503	4.9747	4.9788
0.50349	4.981	4.9649
0.50399	4.9469	4.9871
0.50448	4.992	4.9721
0.50498	4.9834	4.9757
0.50548	4.979	4.9948
0.50597	4.9994	4.9678
0.50647	4.981	4.9768
0.50696	4.981	4.9952
0.50746	4.9632	4.9727
0.50796	4.9837	4.9864
0.50845	4.9957	4.9843
0.50895	4.9609	4.975
0.50944	4.9765	4.9581
0.50994	4.9821	4.9664
0.51044	4.9843	4.9734
0.51093	4.9792	4.9712
0.51143	4.9826	4.9747
0.51192	4.9886	4.9596
0.51242	4.9851	4.9696
0.51292	5.002	4.9829
0.51341	4.9702	4.9809
0.51391	4.988	4.9688
0.5144	4.9656	4.9536
0.5149	4.9869	4.981
0.5154	4.9751	4.9714
0.51589	5.0139	4.9767
0.51639	4.99	4.9716
0.51688	4.9889	4.9797
0.51738	4.9923	4.9935
0.51788	5.0006	4.9621
0.51837	4.9691	4.9696
0.51887	5.0048	4.9994
0.51936	4.9714	4.9446
0.51986	4.9892	4.977
0.52036	4.9824	4.9553
0.52085	4.9899	4.9908
0.52135	4.9751	4.9871
0.52184	4.9756	4.9777
0.52234	4.9984	4.965
0.52284	4.9806	4.9992
0.52333	4.9924	4.9771
0.52383	4.9766	4.9682
0.52432	4.9564	4.9605
0.52482	4.9672	4.9584
0.52532	4.9675	4.9948
0.52581	4.973	4.9725
0.52631	4.9909	4.9858
0.5268	4.9669	4.9687
0.5273	4.9547	4.9842
0.5278	4.9797	4.9863
0.52829	4.9941	4.9628
0.52879	4.9661	4.9719
0.52928	4.9848	4.9727
0.52978	4.9594	4.9878
0.53028	4.9804	4.9682
0.53077	4.9816	4.9926
0.53127	4.9721	4.9694
0.53176	4.9973	4.9638
0.53226	4.9926	4.9944
0.53276	4.9894	4.9674
0.53325	4.9776	4.9824
0.53375	4.9983	4.9786
0.53424	4.9806	4.9626
0.53474	4.9892	4.9865
0.53524	4.9926	4.9755
0.53573	4.9972	4.9849
0.53623	4.9881	4.9869
0.53672	4.9722	4.9763
0.53722	4.9826	4.9764
0.53772	4.9745	4.974
0.53821	4.9865	4.976
0.53871	4.9945	4.9605
0.5392	4.9991	4.9747
0.5397	4.9662	4.9702
0.5402	4.9852	4.9696
0.54069	4.975	4.9886
0.54119	4.9778	4.976
0.54168	4.9826	4.9863
0.54218	4.9848	4.9828
0.54268	4.9925	4.9822
0.54317	4.9694	4.9842
0.54367	4.9808	4.97
0.54416	4.9692	5.0228
0.54466	4.9926	4.969
0.54516	4.9888	4.9383
0.54565	4.9848	4.9994
0.54615	5.008	4.9907
0.54664	4.9843	4.9838
0.54714	4.963	5.0083
0.54764	5.0079	4.9731
0.54813	4.9924	4.9825
0.54863	4.9925	4.9651
0.54912	5.0094	4.9847
0.54962	4.9925	4.9668
0.55012	5.0029	4.9712
0.55061	5.0156	4.9842
0.55111	4.9952	4.9906
0.5516	4.9685	5.001
0.5521	4.9969	4.9999
0.5526	4.982	4.993
0.55309	5.0055	4.9841
0.55359	4.9775	4.9698
0.55408	4.9895	4.9671
0.55458	4.9817	4.9625
0.55508	4.988	4.9742
0.55557	4.9691	4.9702
0.55607	4.9982	5.005
0.55656	4.9943	4.9606
0.55706	4.9751	4.9579
0.55756	4.9882	4.9824
0.55805	4.9948	4.9991
0.55855	4.9619	4.9696
0.55904	4.9744	4.9919
0.55954	4.9895	4.9732
0.56004	4.999	4.9667
0.56053	4.9785	4.986
0.56103	4.9938	4.9728
0.56152	4.9841	4.977
0.56202	4.9726	4.9869
0.56252	4.9793	4.9731
0.56301	5.0028	4.9863
0.56351	4.979	4.9755
0.564	4.9943	4.9867
0.5645	4.9664	4.9914
0.565	5.0002	4.9816
0.56549	4.9872	4.9823
0.56599	4.9919	4.9769
0.56648	4.993	4.983
0.56698	4.9905	4.9712
0.56748	4.984	4.9896
0.56797	4.9772	4.9655
0.56847	4.98	4.9708
0.56896	4.9633	4.9782
0.56946	4.9861	4.9881
0.56996	4.9833	4.9994
0.57045	4.9793	4.9953
0.57095	4.9889	4.9789
0.57144	4.9652	4.9973
0.57194	4.9826	5.0013
0.57244	4.9745	4.9895
0.57293	4.9737	4.975
0.57343	4.9792	4.9861
0.57392	4.9739	4.9942
0.57442	4.98	4.9808
0.57492	4.9875	5.0063
0.57541	4.9889	4.9934
0.57591	5.0049	4.9648
0.5764	4.9887	4.9833
0.5769	4.9999	4.9696
0.5774	4.9878	4.9917
0.57789	4.9977	4.9993
0.57839	5.0098	4.956
0.57888	4.9748	4.9813
0.57938	4.995	4.9958
0.57988	4.9849	4.9964
0.58037	4.976	5.0011
0.58087	4.9915	4.9953
0.58136	4.9992	4.9951
0.58186	4.9937	4.9749
0.58236	5.0043	4.9831
0.58285	4.964	4.974
0.58335	4.9778	4.971
0.58384	4.9806	4.9836
0.58434	4.9679	5.0154
0.58484	4.9921	4.9938
0.58533	4.9853	4.9772
0.58583	4.9957	5.0015
0.58632	4.9895	4.9754
0.58682	4.9899	4.9897
0.58732	4.9808	4.9946
0.58781	4.9825	4.9693
0.58831	4.9655	4.977
0.5888	4.9822	4.964
0.5893	4.9726	4.9919
0.5898	4.9759	4.9967
0.59029	4.9987	4.9527
0.59079	4.9886	4.9576
0.59128	4.9709	4.9849
0.59178	4.9758	4.9869
0.59228	4.9869	4.975
0.59277	4.9593	4.9729
0.59327	4.9848	4.9965
0.59376	4.9747	4.9707
0.59426	5	4.9871
0.59476	4.9778	4.9801
0.59525	4.9999	5.01
0.59575	4.9842	4.9952
0.59624	4.9906	4.969
0.59674	4.9966	4.9814
0.59724	4.9619	4.9866
0.59773	4.9756	4.9868
0.59823	4.9838	4.9836
0.59872	4.9811	4.9972
0.59922	4.9916	4.9766
0.59972	4.9778	4.9719
0.60021	4.9894	4.9998
0.60071	4.9777	4.9899
0.6012	4.9878	4.9772
0.6017	4.9775	4.9813
0.6022	4.9803	4.9923
0.60269	4.9965	4.9967
0.60319	4.9973	4.9767
0.60368	4.9587	4.982
0.60418	4.9876	5.0071
0.60468	5.0072	4.9978
0.60517	4.9891	4.967
0.60567	4.9927	4.9796
0.60616	4.975	4.9667
0.60666	4.955	4.9874
0.60716	4.9838	4.9994
0.60765	4.9926	4.9948
0.60815	4.9755	5.0017
0.60864	4.9747	4.9569
0.60914	4.9963	4.9799
0.60964	4.9847	4.9954
0.61013	4.9888	4.9881
0.61063	4.9697	4.982
0.61112	4.9951	5.0007
0.61162	4.9823	4.9797
0.61212	5.0024	4.994
0.61261	4.9761	4.985
0.61311	4.9948	4.9835
0.6136	4.9823	4.983
0.6141	4.9827	4.9909
0.6146	4.9822	4.9837
0.61509	4.9741	4.9766
0.61559	4.9806	4.9804
0.61608	4.9931	4.9615
0.61658	5.0004	4.9738
0.61708	4.9823	4.9685
0.61757	4.9733	4.9655
0.61807	4.9954	4.9778
0.61856	4.9697	4.9699
0.61906	4.9758	4.9882
0.61956	5.0073	4.9995
0.62005	4.975	4.987
0.62055	4.9796	4.9888
0.62104	5.006	4.9943
0.62154	4.9811	5.0043
0.62204	4.9852	4.9821
0.62253	4.9843	4.9889
0.62303	5.004	4.982
0.62352	4.9811	4.9792
0.62402	5.0023	4.9937
0.62452	4.9857	4.9945
0.62501	4.9917	4.9789
0.62551	4.9878	4.9724
0.626	4.9887	4.9603
0.6265	4.9877	4.9954
0.627	4.9977	4.9693
0.62749	4.9917	5.007
0.62799	4.9981	4.9861
0.62848	4.9887	4.9836
0.62898	4.9899	4.9859
0.62948	4.9947	5.0103
0.62997	4.9789	4.9681
0.63047	4.9477	4.9895
0.63096	4.9921	4.9993
0.63146	4.9862	4.9746
0.63196	4.9744	4.9797
0.63245	5.0001	4.975
0.63295	4.9874	4.9625
0.63344	5.0127	5.0055
0.63394	4.9803	5.0092
0.63444	5.004	4.9829
0.63493	4.9875	4.9739
0.63543	4.9821	5.0031
0.63592	4.9923	5.0009
0.63642	4.9984	4.9851
0.63692	4.9955	4.9991
0.63741	4.9972	4.9939
0.63791	4.9798	4.9944
0.6384	4.9961	4.9878
0.6389	4.9912	4.9689
0.6394	4.9856	4.9844
0.63989	4.9959	5.002
0.64039	4.9626	4.9937
0.64088	5.0072	4.9805
0.64138	4.9861	4.9909
0.64188	4.9766	5.0078
0.64237	4.979	4.9916
0.64287	4.9915	4.9676
0.64336	5.005	5.0056
0.64386	4.9931	4.9779
0.64436	4.9839	4.985
0.64485	4.9782	4.9903
0.64535	4.9876	4.9697
0.64584	5.0082	4.9782
0.64634	4.9726	5.0088
0.64684	4.9778	4.9775
0.64733	4.9939	4.9964
0.64783	4.9641	5.0003
0.64832	4.9971	4.9787
0.64882	4.9853	4.9746
0.64932	4.9818	4.9987
0.64981	4.99	4.9403
0.65031	4.9835	4.9846
0.6508	4.9661	4.9909
0.6513	5.0056	4.9969
0.6518	4.9845	4.9962
0.65229	4.9855	4.9972
0.65279	4.9749	5.0054
0.65328	4.9977	4.9802
0.65378	4.958	4.9913
0.65428	4.9961	5.0106
0.65477	5.0147	4.9798
0.65527	4.9944	4.9895
0.65576	4.9999	5.0231
0.65626	4.9806	4.9837
0.65676	5.0017	4.9893
0.65725	4.9668	4.9743
0.65775	4.9784	4.9808
0.65824	4.9743	4.9929
0.65874	4.9815	4.9755
0.65924	4.9748	4.9704
0.65973	4.9675	4.9943
0.66023	4.9982	4.987
0.66072	4.9834	5.0078
0.66122	4.9964	4.9805
0.66172	5.0099	5.0033
0.66221	5.0178	4.9935
0.66271	4.9991	4.9986
0.6632	4.9628	4.981
0.6637	4.9689	4.9702
0.6642	4.9866	5.0111
0.66469	4.9715	4.9858
0.66519	4.9862	5.0046
0.66568	4.9848	4.9895
0.66618	5.0005	4.9778
0.66668	4.9884	5.0019
0.66717	5.0066	5.0062
0.66767	4.9947	5.0062
0.66816	4.9885	4.9864
0.66866	4.9727	4.9973
0.66916	5.0045	4.9704
0.66965	4.994	4.9987
0.67015	4.9752	4.997
0.67064	4.9693	4.9973
0.67114	4.993	4.9665
0.67164	5.0081	4.9961
0.67213	4.9892	5.0063
0.67263	4.9839	4.9788
0.67312	5.003	4.9844
0.67362	4.9804	4.986
0.67412	4.9843	5.0056
0.67461	4.9966	4.9965
0.67511	4.9845	5.0138
0.6756	4.9637	5.0011
0.6761	4.9805	4.9711
0.6766	4.9455	5.0088
0.67709	4.9833	4.9839
0.67759	4.9896	4.9937
0.67808	4.9978	4.9698
0.67858	5.0111	4.9738
0.67908	4.9701	4.9946
0.67957	4.9819	4.9741
0.68007	4.9711	5.0067
0.68056	4.9757	5.0017
0.68106	5.0011	4.9783
0.68156	5.0042	4.9812
0.68205	4.9893	4.9954
0.68255	4.9883	5.0035
0.68304	4.9866	4.9884
0.68354	4.9995	4.9883
0.68404	4.9657	5.0127
0.68453	4.969	5.0008
0.68503	4.9922	4.9904
0.68552	4.9814	4.9901
0.68602	4.9706	4.9998
0.68652	4.9936	4.9953
0.68701	4.9935	5.0083
0.68751	4.9818	5.0061
0.688	5.0014	5.0044
0.6885	4.9861	4.9887
0.689	4.9934	4.9891
0.68949	4.9757	4.9732
0.68999	4.9883	4.9894
0.69048	4.9927	4.9853
0.69098	4.996	4.9966
0.69148	4.9853	4.9972
0.69197	4.9809	4.9859
0.69247	4.9751	5.0158
0.69296	4.9943	5.018
0.69346	5.0071	4.9882
0.69396	4.9995	4.9653
0.69445	4.9966	4.9908
0.69495	4.9797	5.0016
0.69544	4.9823	4.9886
0.69594	4.9816	4.999
0.69644	4.9856	4.9734
0.69693	4.9918	5.0017
0.69743	4.9854	4.9902
0.69792	4.9882	5.002
0.69842	4.9966	4.981
0.69892	4.9724	5.0009
0.69941	4.9874	5.0171
0.69991	4.9963	4.9975
0.7004	4.9889	5.0145
0.7009	4.9891	5.0203
0.7014	4.9855	5.0094
0.70189	4.991	4.9891
0.70239	5.0005	4.9946
0.70288	4.9762	4.9865
0.70338	4.9785	5.0114
0.70388	4.9845	4.9806
0.70437	4.9769	4.9993
0.70487	5.0035	4.9879
0.70536	4.9725	5.0006
0.70586	4.9816	4.9958
0.70636	4.9855	5.0036
0.70685	4.9954	4.9814
0.70735	4.9958	4.9777
0.70784	4.9934	4.984
0.70834	4.9815	4.9915
0.70884	4.9617	4.9998
0.70933	5.0099	4.9857
0.70983	4.9734	5.0218
0.71032	4.9719	5.0082
0.71082	4.9981	4.9785
0.71132	5.0005	4.9887
0.71181	4.9838	4.987
0.71231	4.9764	5.0052
0.7128	4.9955	4.9984
0.7133	4.9937	4.9679
0.7138	4.9712	5.0202
0.71429	4.9983	4.999
0.71479	4.9953	5.0051
0.71528	4.987	4.9878
0.71578	5.002	4.9909
0.71628	5.0027	4.9855
0.71677	4.9734	4.9766
0.71727	4.9807	4.979
0.71776	4.9862	5.0188
0.71826	4.9829	5.02
0.71876	4.9847	5.0079
0.71925	4.9837	4.9901
0.71975	4.9803	5.0119
0.72024	4.9813	4.9784
0.72074	4.9954	4.986
0.72124	4.9778	4.9651
0.72173	4.9761	4.9966
0.72223	4.9939	5.0045
0.72272	4.9945	5.0054
0.72322	5.0154	5.0054
0.72372	4.9752	4.9906
0.72421	4.9946	4.9756
0.72471	4.9844	4.9826
0.7252	4.9952	4.9825
0.7257	4.9922	5.0041
0.7262	4.9917	4.9756
0.72669	4.9818	4.9816
0.72719	5.0183	4.9744
0.72768	4.9685	4.9999
0.72818	4.9949	4.9959
0.72868	4.9807	4.9943
0.72917	4.9929	4.9783
0.72967	4.992	4.9693
0.73016	4.9906	4.9686
0.73066	5.0043	4.9811
0.73116	4.9994	5.0047
0.73165	4.9888	4.9921
0.73215	4.9843	4.9712
0.73264	5.0011	4.9866
0.73314	5.0163	4.9822
0.73364	4.9934	5.0023
0.73413	5.0064	4.9965
0.73463	4.9873	4.9785
0.73512	4.9841	4.9913
0.73562	4.9986	4.9935
0.73612	4.996	4.9969
0.73661	4.9892	4.9835
0.73711	4.9969	4.9937
0.7376	4.9936	4.9917
0.7381	4.9931	4.975
0.7386	4.9971	4.9799
0.73909	5.0204	4.994
0.73959	4.9831	4.9934
0.74008	4.9884	4.994
0.74058	4.984	4.9672
0.74108	4.9806	5.0104
0.74157	4.9943	5.0023
0.74207	4.9991	4.9904
0.74256	4.998	5.0093
0.74306	5.0034	4.9939
0.74356	4.9986	4.9628
0.74405	5.013	4.9908
0.74455	4.9745	4.9916
0.74504	4.9986	4.9843
0.74554	5.0026	5.0022
0.74604	4.9972	5.0042
0.74653	4.9765	5.0015
0.74703	4.9674	4.9959
0.74752	4.9855	5.0046
0.74802	4.9897	4.9927
0.74852	5.0036	4.976
0.74901	4.9925	5.0037
0.74951	4.987	5.0023
0.75	4.9946	5.0025
0.7505	5.0002	4.9876
0.751	5.0158	5.0088
0.75149	5.01	5.0125
0.75199	5.0214	4.9953
0.75248	5.0014	4.987
0.75298	5.0159	5.0164
0.75348	4.9907	4.971
0.75397	4.9872	4.9951
0.75447	5.0115	4.9767
0.75496	4.9974	4.9952
0.75546	4.9994	4.987
0.75596	5.0013	5.0131
0.75645	5.0026	4.9988
0.75695	4.9914	4.9791
0.75744	4.9864	5.0105
0.75794	4.9956	4.9815
0.75844	4.9952	5.0094
0.75893	4.962	4.9996
0.75943	4.9936	4.993
0.75992	4.9809	4.9756
0.76042	5.0211	5.0048
0.76092	4.9796	4.979
0.76141	5.0163	5.01
0.76191	4.9991	5.008
0.7624	5.0013	4.9963
0.7629	5.0005	4.9704
0.7634	5.012	4.9915
0.76389	5.0004	4.9983
0.76439	5.0084	4.9922
0.76488	4.9973	5.0043
0.76538	4.9932	4.9759
0.76588	4.9998	5.0007
0.76637	4.9774	4.9885
0.76687	4.9914	4.9965
0.76736	4.9939	4.9912
0.76786	4.9781	5.0004
0.76836	4.9915	4.9948
0.76885	4.979	4.9612
0.76935	4.9953	5.0058
0.76984	4.9973	4.9922
0.77034	4.9931	4.9913
0.77084	4.9906	5.0207
0.77133	4.9842	5.0039
0.77183	4.9954	5.0013
0.77232	4.9834	4.9858
0.77282	4.9707	4.9978
0.77332	4.9899	5.0025
0.77381	4.9609	4.9762
0.77431	4.9952	5.0079
0.7748	5.0139	5.0149
0.7753	5.0034	5.0155
0.7758	4.9934	4.9549
0.77629	5.0055	4.998
0.77679	4.9921	4.9999
0.77728	4.9959	5.0251
0.77778	4.9893	5.0011
0.77828	5.0102	4.9865
0.77877	4.9872	4.9689
0.77927	4.9768	4.9867
0.77976	4.9917	4.9821
0.78026	4.9875	4.9972
0.78076	5.011	4.9814
0.78125	4.9778	4.9933
0.78175	4.9917	5.0016
0.78224	4.9946	4.9827
0.78274	5.0109	4.985
0.78324	4.9957	4.9823
0.78373	5.0002	4.9899
0.78423	4.9763	4.9753
0.78472	4.986	5.0108
0.78522	4.9906	4.9936
0.78572	5.0048	4.9942
0.78621	4.9883	4.9757
0.78671	4.9884	4.9765
0.7872	5.0042	4.9917
0.7877	4.9968	4.9765
0.7882	4.9938	4.9947
0.78869	5.0012	4.9869
0.78919	4.9791	5.0052
0.78968	5.0015	4.9656
0.79018	4.9907	4.9786
0.79068	5.0027	4.9736
0.79117	4.9954	5.0267
0.79167	4.989	4.9987
0.79216	4.9866	4.9942
0.79266	5.0025	5.0111
0.79316	4.9841	4.9935
0.79365	4.9856	5.0022
0.79415	4.9858	4.9891
0.79464	4.9773	4.9854
0.79514	4.9964	5.0076
0.79564	4.9896	5.0102
0.79613	4.9974	4.9784
0.79663	4.9935	4.9931
0.79712	4.9967	5.011
0.79762	4.9833	4.9833
0.79812	4.988	4.9844
0.79861	5.0039	4.9701
0.79911	5.0131	4.9848
0.7996	5.0035	4.9968
0.8001	5.0012	4.9934
0.8006	4.9865	5.0188
0.80109	4.9934	4.9974
0.80159	4.9939	4.9841
0.80208	5.0027	4.9955
0.80258	4.9742	5.0048
0.80308	4.994	4.9896
0.80357	4.9729	4.9824
0.80407	4.9968	4.9913
0.80456	4.9727	4.9877
0.80506	4.9785	4.9931
0.80556	5.0046	5.0005
0.80605	4.976	4.9959
0.80655	5.0038	4.996
0.80704	4.9785	4.9774
0.80754	4.9877	4.9946
0.80804	4.9857	5.0124
0.80853	4.9719	5.003
0.80903	4.9841	5.001
0.80952	4.974	4.9807
0.81002	4.9916	4.9909
0.81052	4.9835	4.9826
0.81101	4.9998	5.0051
0.81151	5.0015	4.9959
0.812	4.9963	4.9907
0.8125	4.9997	4.9867
0.813	4.9967	5.0091
0.81349	4.9695	5.005
0.81399	4.982	5.0111
0.81448	4.9666	4.99
0.81498	4.9925	5.0018
0.81548	4.9896	5.0004
0.81597	4.9715	4.9925
0.81647	4.9902	4.9984
0.81696	5.0023	4.9993
0.81746	4.9893	4.9928
0.81796	4.9912	4.9919
0.81845	4.9804	5.0042
0.81895	4.9905	5.0111
0.81944	4.9863	5.0093
0.81994	4.9971	4.9937
0.82044	4.9754	4.9819
0.82093	4.9857	4.9996
0.82143	5.0119	4.9901
0.82192	4.9873	4.9974
0.82242	4.9695	4.9779
0.82292	4.9895	5.0062
0.82341	4.9968	4.9978
0.82391	4.9778	4.9905
0.8244	5.0156	5.0061
0.8249	4.9999	5.0007
0.8254	5.0016	4.9773
0.82589	5.0018	4.9858
0.82639	5.0053	4.9896
0.82688	5.013	4.9983
0.82738	4.9934	4.9702
0.82788	4.9874	4.9739
0.82837	5.0086	4.9924
0.82887	4.984	5.0037
0.82936	4.9873	4.9725
0.82986	4.9858	4.9994
0.83036	4.9805	4.979
0.83085	5.0103	4.9897
0.83135	4.9925	4.9966
0.83184	4.9955	5.004
0.83234	4.992	4.9853
0.83284	4.9856	5.0142
0.83333	4.9967	4.9767
0.83383	4.9906	5.0268
0.83432	5.0093	5.0067
0.83482	4.9912	5.0009
0.83532	4.9929	5.0108
0.83581	5.0001	4.9998
0.83631	4.9952	5.0225
0.8368	4.9678	5.0112
0.8373	4.9951	5.0007
0.8378	5.0016	5.0114
0.83829	4.9838	5.004
0.83879	4.9816	4.9825
0.83928	4.9884	4.992
0.83978	4.9963	4.9969
0.84028	4.9812	5.0189
0.84077	4.9781	4.9812
0.84127	5.0013	4.9658
0.84176	4.9817	5.0154
0.84226	4.9836	4.9786
0.84276	4.9977	4.981
0.84325	4.9846	4.9876
0.84375	4.9964	4.9989
0.84424	4.9839	5.0114
0.84474	4.9988	5.0075
0.84524	4.9987	4.9928
0.84573	4.9951	5.0111
0.84623	5.0167	4.9731
0.84672	4.9858	4.9871
0.84722	4.9764	4.9916
0.84772	4.9934	4.9932
0.84821	4.9882	4.9903
0.84871	4.9853	5.0074
0.8492	4.9839	4.9936
0.8497	5.0102	4.9892
0.8502	4.9787	4.9791
0.85069	4.9865	5.0019
0.85119	4.9979	5.0026
0.85168	4.9931	5.0079
0.85218	5.0062	4.9868
0.85268	4.9886	4.9891
0.85317	4.9907	5.0048
0.85367	5.0048	5.0157
0.85416	4.9725	4.9989
0.85466	4.9819	5.0118
0.85516	4.9857	4.9874
0.85565	5.0247	4.9728
0.85615	4.9827	4.9843
0.85664	4.9855	5.0144
0.85714	4.9933	4.997
0.85764	4.991	4.9918
0.85813	4.9815	4.9979
0.85863	5.0062	5.0213
0.85912	4.995	5.0014
0.85962	4.9902	4.9992
0.86012	4.9884	4.9967
0.86061	4.9937	4.977
0.86111	5.0106	5.0185
0.8616	4.9941	4.9854
0.8621	4.9872	4.9881
0.8626	4.9847	4.9935
0.86309	5.0111	5.0085
0.86359	4.9976	5.0148
0.86408	4.996	4.982
0.86458	5.0022	4.9922
0.86508	4.9963	4.9946
0.86557	5.0042	4.9919
0.86607	4.9809	5.0026
0.86656	4.9932	4.973
0.86706	4.9976	4.9984
0.86756	4.9904	5.0145
0.86805	5.0128	5
0.86855	5.003	4.9788
0.86904	4.9761	5.0082
0.86954	4.9922	4.9907
0.87004	4.9917	4.9992
0.87053	4.9746	5.0136
0.87103	4.9829	4.9977
0.87152	4.9978	4.999
0.87202	4.9889	4.9731
0.87252	4.9749	4.9882
0.87301	4.984	4.9906
0.87351	5.009	4.9882
0.874	4.9936	4.9902
0.8745	4.971	4.9923
0.875	4.9932	5.006
0.87549	4.9933	4.9874
0.87599	5.0053	4.9914
0.87648	5.0128	4.9785
0.87698	4.9722	4.9879
0.87748	5.0117	4.995
0.87797	4.9981	4.9896
0.87847	4.9932	4.9883
0.87896	5.0157	4.991
0.87946	4.9979	4.9947
0.87996	4.986	5.002
0.88045	4.991	4.9922
0.88095	4.9734	4.9946
0.88144	5.0134	4.9859
0.88194	4.9831	5.0045
0.88244	4.9667	4.9742
0.88293	4.9995	4.9848
0.88343	4.9895	4.9929
0.88392	5.0043	4.9978
0.88442	4.9866	4.9901
0.88492	4.9964	4.9984
0.88541	4.9968	4.9984
0.88591	5.0172	4.9793
0.8864	5.0016	4.975
0.8869	5.0045	5.0054
0.8874	4.9779	5.0045
0.88789	4.9862	5.0016
0.88839	4.9877	5.0017
0.88888	5.0046	5.0182
0.88938	4.9999	4.9817
0.88988	4.9862	4.9988
0.89037	4.9802	4.9889
0.89087	5.0027	4.9761
0.89136	5.0092	4.9811
0.89186	4.981	4.9908
0.89236	4.9947	5.0038
0.89285	4.9866	5.0019
0.89335	4.9698	5.0073
0.89384	5.0022	5.0222
0.89434	4.9818	4.9964
0.89484	5.0026	4.9847
0.89533	5.0041	4.9829
0.89583	5.0003	4.9873
0.89632	4.9927	5.0141
0.89682	4.9803	4.9876
0.89732	4.9952	5.0241
0.89781	4.9928	5.0022
0.89831	5.0174	5.0066
0.8988	5.0074	4.9937
0.8993	5.005	4.9662
0.8998	5.0142	4.9857
0.90029	4.9747	4.9819
0.90079	4.9719	5.0063
0.90128	4.9723	5.0002
0.90178	4.9881	5.0046
0.90228	5.002	4.9866
0.90277	4.9831	5.0088
0.90327	4.9829	4.9985
0.90376	5.0021	4.9985
0.90426	5	4.9955
0.90476	4.9994	4.979
0.90525	4.987	4.9758
0.90575	4.9825	4.9978
0.90624	5.0104	5.0177
0.90674	4.9864	4.9927
0.90724	4.9996	5.0024
0.90773	4.9961	4.9981
0.90823	4.9774	5.003
0.90872	4.9852	4.9865
0.90922	4.9843	5.0045
0.90972	4.9753	4.988
0.91021	4.9921	4.9971
0.91071	4.9902	4.9889
0.9112	5.012	5.0008
0.9117	5.032	5.0003
0.9122	5.0011	5.0084
0.91269	4.9991	5.0104
0.91319	4.9869	4.9926
0.91368	5.0016	4.9932
0.91418	4.9836	5.0146
0.91468	4.9898	5.0058
0.91517	4.9825	4.989
0.91567	4.9973	4.9767
0.91616	4.9965	4.9989
0.91666	4.9868	5.0153
0.91716	5.0197	5.0144
0.91765	4.9852	5.0178
0.91815	5.0125	5.0222
0.91864	4.9962	4.9892
0.91914	4.9911	5.0053
0.91964	4.9915	5.0031
0.92013	4.9949	4.9972
0.92063	4.9879	4.9913
0.92112	5.002	4.9999
0.92162	5.0019	5.0014
0.92212	5.0107	5.0244
0.92261	5.0042	4.9937
0.92311	4.9883	5.0136
0.9236	5.0013	4.988
0.9241	4.9742	5.003
0.9246	4.9866	5.0091
0.92509	4.9779	5.0054
0.92559	4.9891	5.0319
0.92608	5.0049	4.9689
0.92658	5.0087	5.0124
0.92708	4.9735	4.9749
0.92757	5.0115	4.9949
0.92807	4.9886	4.9946
0.92856	4.9786	5.004
0.92906	5.016	4.9854
0.92956	5.0075	5.0015
0.93005	4.9969	5.0162
0.93055	4.9782	5.015
0.93104	5.0095	5.003
0.93154	4.9785	5.0293
0.93204	5.0125	5.0004
0.93253	4.9778	5.0172
0.93303	5.0145	4.9876
0.93352	4.9968	5.0048
0.93402	5.0011	5.007
0.93452	5.0085	5.0099
0.93501	5.005	4.9864
0.93551	5.0098	4.9999
0.936	5.0068	5.0093
0.9365	5.0135	5.0187
0.937	5.0065	4.9817
0.93749	4.9677	5.0054
0.93799	4.9914	4.9835
0.93848	5.008	5.003
0.93898	4.9909	4.9867
0.93948	5.005	4.9889
0.93997	4.9915	4.9992
0.94047	4.9929	4.9758
0.94096	4.997	5.0094
0.94146	4.9763	5.0068
0.94196	5.0133	4.9794
0.94245	5.0044	4.9832
0.94295	4.9806	5.0003
0.94344	4.9955	4.9785
0.94394	4.9993	4.9915
0.94444	4.9892	5.0046
0.94493	5.0042	4.9807
0.94543	5.0037	4.9926
0.94592	4.982	5.0035
0.94642	4.9786	5.0182
0.94692	5.0096	5.0206
0.94741	4.9946	4.9831
0.94791	5.0116	5.0282
0.9484	4.9943	4.9974
0.9489	5.0034	4.9846
0.9494	5.022	4.9863
0.94989	4.9956	4.9881
0.95039	4.9935	4.9947
0.95088	4.9943	5.0275
0.95138	4.9862	4.9901
0.95188	5.0152	4.9811
0.95237	4.9935	4.9946
0.95287	4.9995	5.0056
0.95336	5.0074	5.0029
0.95386	5.0025	4.9948
0.95436	4.9944	5.0125
0.95485	4.9886	5.0156
0.95535	4.9778	5.009
0.95584	4.987	5.0073
0.95634	4.9926	4.9674
0.95684	4.9801	4.9936
0.95733	4.9802	4.9854
0.95783	4.9949	4.9869
0.95832	4.9751	5.0219
0.95882	5.0038	4.9994
0.95932	4.992	4.9903
0.95981	4.9893	4.9908
0.96031	4.9822	4.9927
0.9608	4.9821	5.0101
0.9613	4.9911	5.003
0.9618	5.0076	5.0142
0.96229	5.0044	5.0213
0.96279	5.0051	5.0123
0.96328	4.9799	4.991
0.96378	4.9711	4.9911
0.96428	4.9827	4.9913
0.96477	4.9849	4.9931
0.96527	4.9525	5.02
0.96576	4.9821	5.0178
0.96626	4.9969	4.9777
0.96676	5.0014	4.9729
0.96725	5.0182	4.9989
0.96775	4.9984	5.0316
0.96824	4.9936	5.0159
0.96874	4.9884	5.0088
0.96924	4.9986	4.9911
0.96973	4.9921	4.9804
0.97023	5.0046	5.0087
0.97072	4.9756	5.0081
0.97122	4.9915	4.9778
0.97172	5.0023	5.0219
0.97221	5.0128	5.0151
0.97271	4.9699	5.0043
0.9732	5.0215	4.987
0.9737	4.9976	5.0119
0.9742	4.979	5.0093
0.97469	4.9936	5.0186
0.97519	5.0198	5.0196
0.97568	4.984	5.0187
0.97618	4.9907	4.9777
0.97668	4.9917	5.0178
0.97717	4.9926	4.9985
0.97767	4.9945	4.9995
0.97816	4.9784	5.0052
0.97866	4.9942	5.0082
0.97916	4.9885	4.992
0.97965	4.9725	4.9906
0.98015	4.9809	5.0059
0.98064	4.9903	5.0026
0.98114	4.9863	4.9947
0.98164	4.9957	5.0086
0.98213	4.9979	5.0203
0.98263	4.9981	4.965
0.98312	5.0092	4.9844
0.98362	4.9974	5.004
0.98412	4.9837	5.006
0.98461	4.9916	5.0193
0.98511	5.0129	5.0108
0.9856	4.9903	5.0097
0.9861	4.9865	5.0001
0.9866	5.0065	5.0134
0.98709	4.9758	4.9896
0.98759	4.9934	5.0322
0.98808	5.0046	4.9878
0.98858	4.9905	4.9906
0.98908	5.0032	4.9879
0.98957	5.0086	4.9836
0.99007	5.0031	4.9773
0.99056	4.9876	5.0145
0.99106	4.9988	5.0085
0.99156	4.9821	5.0114
0.99205	5.0097	5.0107
0.99255	4.9874	4.9994
0.99304	4.9913	4.9853
0.99354	4.9899	4.9942
0.99404	4.999	5.009
0.99453	5.0032	5.0114
0.99503	5.0112	5.008
0.99552	5.0107	4.97
0.99602	5.0091	4.9986
0.99652	4.966	5.0222
0.99701	4.9908	5.0213
0.99751	4.9724	4.9984
0.998	4.9958	5.0045
0.9985	4.9916	4.9894
0.999	4.993	5.0037
0.99949	5.0036	4.9934
0.99999	5.0108	4.9865
1.0005	4.9955	4.9789
1.001	4.9991	5.0248
1.0015	5.0116	5.012
1.002	4.9954	4.9968
1.0025	5.0001	4.9919
1.003	5.0008	4.9865
1.0035	4.9918	4.9904
1.004	4.9668	5.0208
1.0045	4.9939	4.9989
1.0049	5.0167	4.9937
1.0054	4.9881	5.0079
1.0059	4.9954	5.0079
1.0064	4.9891	5.0235
1.0069	5.0012	4.978
1.0074	5.009	4.9991
1.0079	4.9735	5.0168
1.0084	4.9963	4.9939
1.0089	4.9916	4.9923
1.0094	4.9967	5.0117
1.0099	4.9948	4.9798
1.0104	4.9913	5.0129
1.0109	4.989	5.0055
1.0114	4.9881	5.0008
1.0119	5.0051	5.0139
1.0124	4.9915	4.9989
1.0129	5.0105	4.9797
1.0134	4.9975	5.0101
1.0139	4.9918	4.9949
1.0144	4.9892	4.9906
1.0149	5.0001	4.9927
1.0154	4.9906	4.992
1.0159	5.0017	5.0065
[truncated: 8,230 more rows]

## Sheet: Fig.4a
Time (s)	0 uM	2.5 uM	5.0 uM	10 uM	20.1 uM	40.2 uM	80.4 uM	160.7 uM	241 uM	321.4 uM	401.7 uM
0.024852	3.4455	3.2925
0.025348	3.4771	3.2838
0.025844	3.4993	3.2891
0.02634	3.492	3.2829
0.026836	3.5103	3.3273
0.027332	3.5382	3.3358
0.027828	3.5576	3.3433
0.028324	3.5583	3.3555
0.02882	3.5605	3.3664
0.029316	3.6132	3.3813
0.029812	3.6141	3.3663
0.030308	3.6468	3.3886
0.030804	3.6306	3.3799
0.0313	3.6705	3.402
0.031796	3.6653	3.4037
0.032292	3.6987	3.4175
0.032788	3.703	3.436
0.033284	3.743	3.4237
0.03378	3.7649	3.4361
0.034276	3.7614	3.4451
0.034772	3.7929	3.4587
0.035268	3.8102	3.4579
0.035764	3.8039	3.4706
0.03626	3.8117	3.4796
0.036756	3.8412	3.4693
0.037252	3.8492	3.4811
0.037748	3.8769	3.4769
0.038244	3.8772	3.5037
0.03874	3.9013	3.5157
0.039236	3.9108	3.5042
0.039732	3.9067	3.5204
0.040228	3.9321	3.5178
0.040724	3.9569	3.5111
0.04122	3.9443	3.5467
0.041716	3.9715	3.5485
0.042212	3.9739	3.5558
0.042708	3.9875	3.5501
0.043204	4.0151	3.5554
0.0437	4.0354	3.5724
0.044196	4.0249	3.565
0.044692	4.015	3.5911
0.045188	4.0436	3.5991
0.045684	4.0432	3.5972
0.04618	4.0621	3.6068
0.046676	4.0869	3.6054
0.047172	4.0891	3.6205
0.047668	4.0801	3.6294
0.048164	4.105	3.5844
0.04866	4.109	3.6289
0.049156	4.1207	3.6334
0.049652	4.1212	3.6367
0.050148	4.1273	3.6467
0.050644	4.1403	3.674
0.05114	4.1597	3.6838
0.051636	4.1542	3.6555
0.052132	4.1392	3.6883
0.052628	4.1896	3.6671
0.053124	4.1607	3.688
0.05362	4.2057	3.698
0.054116	4.2104	3.6998
0.054612	4.2148	3.709
0.055108	4.2324	3.6977
0.055604	4.2053	3.6969
0.0561	4.2597	3.7154
0.056596	4.234	3.7297
0.057092	4.2244	3.713
0.057588	4.2678	3.751
0.058084	4.2446	3.7383
0.05858	4.2602	3.7379
0.059076	4.2526	3.7445
0.059572	4.2609	3.7446
0.060068	4.2808	3.7479
0.060564	4.2898	3.7523
0.06106	4.3095	3.7641
0.061556	4.2937	3.7568
0.062052	4.3158	3.7705
0.062548	4.3191	3.7625
0.063044	4.3464	3.7971
0.06354	4.3314	3.7807
0.064036	4.3305	3.7577
0.064532	4.3321	3.7922
0.065028	4.3304	3.7978
0.065524	4.3415	3.808
0.06602	4.3754	3.7955
0.066516	4.3533	3.8401
0.067012	4.3964	3.8218
0.067508	4.3588	3.817
0.068004	4.3617	3.8111
0.0685	4.3953	3.8164
0.068996	4.4101	3.8095
0.069492	4.356	3.8273
0.069988	4.3817	3.8147
0.070484	4.3982	3.8611
0.07098	4.4127	3.8614
0.071476	4.4252	3.8611
0.071972	4.4211	3.8404
0.072468	4.4369	3.8855
0.072964	4.434	3.8559
0.07346	4.4374	3.8564
0.073956	4.4259	3.8842
0.074452	4.4461	3.8482
0.074948	4.451	3.8779
0.075444	4.4546	3.8667
0.07594	4.4785	3.8883
0.076436	4.4635	3.8922
0.076932	4.4783	3.8839
0.077428	4.4796	3.8915
0.077924	4.5043	3.8958
0.07842	4.4773	3.8771
0.078916	4.5019	3.9069
0.079412	4.4763	3.9302
0.079908	4.482	3.9074
0.080404	4.4984	3.9231
0.0809	4.4908	3.912
0.081396	4.5226	3.9364
0.081892	4.4909	3.9138
0.082388	4.5072	3.9563
0.082884	4.5036	3.9291
0.08338	4.5053	3.9394
0.083876	4.532	3.9564
0.084372	4.538	3.9279
0.084868	4.5267	3.9396
0.085364	4.5115	3.9546
0.08586	4.5364	3.9881
0.086356	4.5274	3.9625
0.086852	4.5047	3.9829
0.087348	4.5599	3.9707
0.087844	4.5458	3.9651
0.08834	4.5572	3.9876
0.088836	4.5541	3.9792
0.089332	4.5888	3.9674
0.089828	4.5519	3.9919
0.090324	4.587	3.9927
0.09082	4.5755	4.0067
0.091316	4.5666	3.9921
0.091812	4.5656	3.9736
0.092308	4.581	4.0085
0.092804	4.5801	3.9974
0.0933	4.5829	3.9996
0.093796	4.5818	4.0207
0.094292	4.6073	4.0109
0.094788	4.5961	4.0476
0.095284	4.5899	4.0289
0.09578	4.5767	4.026
0.096276	4.6034	4.0246
0.096772	4.5897	4.0126
0.097268	4.6026	4.0217
0.097764	4.5883	4.0337
0.09826	4.5986	4.0292
0.098756	4.6123	4.0583
0.099252	4.6155	4.0548
0.099748	4.6168	4.0447
0.10024	4.5936	4.0206
0.10074	4.6021	4.0531
0.10124	4.62	4.0485
0.10173	4.6196	4.0462
0.10223	4.6201	4.053
0.10272	4.6163	4.086
0.10322	4.636	4.0541
0.10372	4.6175	4.0785
0.10421	4.6519	4.0746
0.10471	4.6236	4.0912
0.1052	4.6339	4.0613
0.1057	4.6198	4.0638
0.1062	4.6168	4.0869
0.10669	4.6361	4.0891
0.10719	4.649	4.0874
0.10768	4.639	4.0884
0.10818	4.6483	4.0857
0.10868	4.6417	4.0838
0.10917	4.6515	4.0911
0.10967	4.6424	4.0927
0.11016	4.6484	4.11
0.11066	4.674	4.1329
0.11116	4.6595	4.1018
0.11165	4.675	4.1248
0.11215	4.6631	4.0975
0.11264	4.6494	4.1007
0.11314	4.6596	4.1321
0.11364	4.6617	4.124
0.11413	4.6757	4.1262
0.11463	4.6756	4.1015
0.11512	4.6816	4.1192
0.11562	4.6754	4.117
0.11612	4.6561	4.1546
0.11661	4.678	4.1409
0.11711	4.6861	4.1413
0.1176	4.6932	4.1587
0.1181	4.6763	4.1824
0.1186	4.6938	4.1457
0.11909	4.6921	4.1603
0.11959	4.7083	4.162
0.12008	4.6764	4.1663
0.12058	4.6844	4.1619
0.12108	4.7055	4.1253
0.12157	4.6746	4.1612
0.12207	4.6884	4.1576
0.12256	4.7097	4.1794
0.12306	4.6781	4.1823
0.12356	4.6934	4.1753
0.12405	4.6934	4.1762
0.12455	4.7233	4.1856
0.12504	4.6903	4.1612
0.12554	4.6937	4.1645
0.12604	4.7137	4.146
0.12653	4.7028	4.1688
0.12703	4.6856	4.192
0.12752	4.6743	4.1878
0.12802	4.6936	4.1841
0.12852	4.7076	4.2041
0.12901	4.7064	4.1892
0.12951	4.7028	4.1802
0.13	4.7068	4.2108
0.1305	4.7302	4.1866
0.131	4.7146	4.1927
0.13149	4.7162	4.2104
0.13199	4.7013	4.1696
0.13248	4.696	4.1973
0.13298	4.7164	4.2183
0.13348	4.7295	4.2266
0.13397	4.7059	4.2275
0.13447	4.702	4.2025
0.13496	4.7052	4.2109
0.13546	4.7242	4.2115
0.13596	4.7191	4.2363
0.13645	4.6878	4.2203
0.13695	4.7077	4.2116
0.13744	4.7228	4.2276
0.13794	4.7229	4.2296
0.13844	4.718	4.203
0.13893	4.7461	4.2217
0.13943	4.7276	4.2265
0.13992	4.7069	4.2194
0.14042	4.6935	4.2383
0.14092	4.7267	4.221
0.14141	4.7219	4.2485
0.14191	4.7347	4.2614
0.1424	4.7178	4.2574
0.1429	4.7304	4.2535
0.1434	4.7095	4.2462
0.14389	4.7407	4.2533
0.14439	4.7249	4.2534
0.14488	4.7671	4.2579
0.14538	4.7487	4.2491
0.14588	4.7198	4.272
0.14637	4.7086	4.2691
0.14687	4.714	4.2573
0.14736	4.7285	4.2592
0.14786	4.7261	4.2448
0.14836	4.7346	4.2771
0.14885	4.7165	4.2976
0.14935	4.7217	4.2726
0.14984	4.7361	4.2677
0.15034	4.7581	4.2482
0.15084	4.7653	4.2842
0.15133	4.7181	4.2774
0.15183	4.7003	4.2924
0.15232	4.7264	4.2977
0.15282	4.7215	4.2813
0.15332	4.7326	4.299
0.15381	4.741	4.2721
0.15431	4.7623	4.29
0.1548	4.7486	4.3028
0.1553	4.7195	4.3149
0.1558	4.7409	4.2921
0.15629	4.7466	4.3167
0.15679	4.7603	4.3103
0.15728	4.7412	4.2925
0.15778	4.7563	4.288
0.15828	4.7543	4.3002
0.15877	4.7643	4.2903
0.15927	4.7267	4.3265
0.15976	4.7497	4.3043
0.16026	4.7601	4.2904
0.16076	4.7494	4.3051
0.16125	4.7534	4.2975
0.16175	4.7503	4.3193
0.16224	4.7379	4.3051
0.16274	4.7484	4.3147
0.16324	4.7538	4.3229
0.16373	4.7551	4.3078
0.16423	4.7582	4.307
0.16472	4.7513	4.3475
0.16522	4.7633	4.3132
0.16572	4.7436	4.3307
0.16621	4.7574	4.3266
0.16671	4.7532	4.3289
0.1672	4.7601	4.3308
0.1677	4.7768	4.3488
0.1682	4.7617	4.3286
0.16869	4.747	4.3452
0.16919	4.7646	4.3204
0.16968	4.7395	4.3365
0.17018	4.7534	4.3448
0.17068	4.7691	4.3371
0.17117	4.7538	4.3231
0.17167	4.7656	4.3305
0.17216	4.7615	4.3401
0.17266	4.7682	4.3483
0.17316	4.774	4.3363
0.17365	4.7435	4.3426
0.17415	4.7726	4.3437
0.17464	4.7727	4.3341
0.17514	4.7646	4.3608
0.17564	4.7584	4.3418
0.17613	4.7737	4.345
0.17663	4.7729	4.3333
0.17712	4.7543	4.3626
0.17762	4.7648	4.3664
0.17812	4.7453	4.3641
0.17861	4.7685	4.349
0.17911	4.772	4.3585
0.1796	4.7683	4.3766
0.1801	4.7302	4.3707
0.1806	4.7586	4.3528
0.18109	4.7657	4.3723
0.18159	4.774	4.3614
0.18208	4.7364	4.3547
0.18258	4.7684	4.3806
0.18308	4.7532	4.3774
0.18357	4.7457	4.3846
0.18407	4.7712	4.3719
0.18456	4.7877	4.383
0.18506	4.7633	4.3709
0.18556	4.7779	4.3753
0.18605	4.7608	4.36
0.18655	4.7763	4.3769
0.18704	4.7716	4.3713
0.18754	4.7654	4.3942
0.18804	4.7644	4.3848
0.18853	4.7722	4.4232
0.18903	4.7702	4.4063
0.18952	4.7616	4.3862
0.19002	4.7897	4.3962
0.19052	4.7593	4.3989
0.19101	4.7866	4.3934
0.19151	4.7669	4.3825
0.192	4.7744	4.4283
0.1925	4.7621	4.4068
0.193	4.7654	4.3844
0.19349	4.7679	4.3903
0.19399	4.7894	4.4173
0.19448	4.7774	4.3883
0.19498	4.7701	4.4031
0.19548	4.7771	4.3883
0.19597	4.7573	4.4153
0.19647	4.7969	4.4057
0.19696	4.7783	4.4117
0.19746	4.7544	4.3901
0.19796	4.763	4.3861
0.19845	4.7826	4.3919
0.19895	4.7749	4.4182
0.19944	4.745	4.4297
0.19994	4.7483	4.4075
0.20044	4.7807	4.4227
0.20093	4.7434	4.4117
0.20143	4.7923	4.4103
0.20192	4.7553	4.396
0.20242	4.7785	4.4094
0.20292	4.7678	4.4085
0.20341	4.7544	4.4314
0.20391	4.7716	4.4161
0.2044	4.7867	4.4379
0.2049	4.7778	4.4047
0.2054	4.7602	4.4533
0.20589	4.7675	4.443
0.20639	4.785	4.4358
0.20688	4.765	4.4242
0.20738	4.7627	4.4389
0.20788	4.7902	4.4282
0.20837	4.7793	4.422
0.20887	4.7842	4.4356
0.20936	4.7711	4.4154
0.20986	4.7891	4.4306
0.21036	4.7713	4.4321
0.21085	4.7617	4.4392
0.21135	4.7755	4.4194
0.21184	4.7931	4.4258
0.21234	4.7842	4.4173
0.21284	4.7709	4.4322
0.21333	4.7573	4.4414
0.21383	4.7972	4.4603
0.21432	4.8161	4.4539
0.21482	4.7897	4.4282
0.21532	4.7969	4.4316
0.21581	4.7588	4.4468
0.21631	4.7584	4.4456
0.2168	4.7717	4.4248
0.2173	4.7547	4.4535
0.2178	4.791	4.4477
0.21829	4.7751	4.4733
0.21879	4.7599	4.4663
0.21928	4.7733	4.4465
0.21978	4.7791	4.464
0.22028	4.7682	4.4697
0.22077	4.7841	4.4563
0.22127	4.7899	4.4659
0.22176	4.8052	4.4649
0.22226	4.7817	4.4569
0.22276	4.7941	4.4389
0.22325	4.7899	4.4694
0.22375	4.7935	4.4491
0.22424	4.7553	4.4463
0.22474	4.7509	4.4486
0.22524	4.7978	4.461
0.22573	4.7806	4.4566
0.22623	4.7788	4.4404
0.22672	4.7917	4.4768
0.22722	4.7933	4.4639
0.22772	4.8063	4.4617
0.22821	4.7845	4.4723
0.22871	4.7828	4.4629
0.2292	4.7756	4.4522
0.2297	4.7967	4.4563
0.2302	4.7854	4.5001
0.23069	4.7873	4.4758
0.23119	4.766	4.4694
0.23168	4.7764	4.469
0.23218	4.7784	4.4909
0.23268	4.7994	4.4841
0.23317	4.7694	4.4829
0.23367	4.7726	4.4802
0.23416	4.8006	4.4839
0.23466	4.7859	4.4788
0.23516	4.7849	4.4757
0.23565	4.7785	4.5052
0.23615	4.7791	4.5167
0.23664	4.7737	4.4823
0.23714	4.7983	4.483
0.23764	4.8004	4.4832
0.23813	4.7878	4.4638
0.23863	4.7878	4.4708
0.23912	4.7715	4.4897
0.23962	4.7796	4.4922
0.24012	4.781	4.4929
0.24061	4.7838	4.4897
0.24111	4.7812	4.5105
0.2416	4.7854	4.4707
0.2421	4.7859	4.4923
0.2426	4.7653	4.4963
0.24309	4.7632	4.4867
0.24359	4.7887	4.4867
0.24408	4.7595	4.5138
0.24458	4.7917	4.492
0.24508	4.8071	4.5
0.24557	4.7994	4.5044
0.24607	4.7962	4.5151
0.24656	4.8152	4.4834
0.24706	4.7634	4.4928
0.24756	4.7722	4.5142
0.24805	4.777	4.5051
0.24855	4.7638	4.5068
0.24904	4.7706	4.4902
0.24954	4.7832	4.5189
0.25004	4.7711	4.5313
0.25053	4.789	4.5181
0.25103	4.7812	4.4999
0.25152	4.7815	4.5135
0.25202	4.7929	4.5294
0.25252	4.7692	4.5121
0.25301	4.7812	4.4966
0.25351	4.7787	4.5224
0.254	4.7922	4.499
0.2545	4.7857	4.5202
0.255	4.8034	4.4774
0.25549	4.7908	4.5369
0.25599	4.8065	4.514
0.25648	4.815	4.5101
0.25698	4.8015	4.5288
0.25748	4.7961	4.5235
0.25797	4.7904	4.5033
0.25847	4.7973	4.5121
0.25896	4.807	4.5076
0.25946	4.8053	4.5381
0.25996	4.7922	4.5078
0.26045	4.7999	4.5253
0.26095	4.8133	4.5159
0.26144	4.78	4.5131
0.26194	4.824	4.5149
0.26244	4.7699	4.5277
0.26293	4.7901	4.5372
0.26343	4.7886	4.5115
0.26392	4.798	4.5449
0.26442	4.7693	4.5075
0.26492	4.7913	4.519
0.26541	4.794	4.5373
0.26591	4.806	4.5329
0.2664	4.7958	4.5275
0.2669	4.7811	4.5271
0.2674	4.7873	4.5217
0.26789	4.819	4.5391
0.26839	4.7942	4.5148
0.26888	4.7806	4.5434
0.26938	4.7887	4.5591
0.26988	4.7774	4.5445
0.27037	4.8016	4.546
0.27087	4.7769	4.5554
0.27136	4.8008	4.5313
0.27186	4.7916	4.5234
0.27236	4.7787	4.5352
0.27285	4.7839	4.5501
0.27335	4.8041	4.5439
0.27384	4.8032	4.5488
0.27434	4.798	4.5378
0.27484	4.7857	4.5318
0.27533	4.7993	4.5343
0.27583	4.7899	4.5428
0.27632	4.8101	4.522
0.27682	4.7653	4.5535
0.27732	4.8109	4.5352
0.27781	4.7926	4.5459
0.27831	4.7891	4.5461
0.2788	4.8087	4.5361
0.2793	4.7987	4.5454
0.2798	4.7916	4.5572
0.28029	4.8169	4.5593
0.28079	4.7981	4.5414
0.28128	4.8082	4.5366
0.28178	4.7834	4.5543
0.28228	4.7761	4.5455
0.28277	4.792	4.5341
0.28327	4.7934	4.5515
0.28376	4.7978	4.5532
0.28426	4.7558	4.5595
0.28476	4.7982	4.5549
0.28525	4.7826	4.5507
0.28575	4.7927	4.5483
0.28624	4.7673	4.5477
0.28674	4.8067	4.5665
0.28724	4.799	4.5746
0.28773	4.7944	4.5348
0.28823	4.7913	4.5535
0.28872	4.7891	4.5593
0.28922	4.8043	4.5404
0.28972	4.8122	4.5826
0.29021	4.7968	4.5589
0.29071	4.7936	4.5493
0.2912	4.8083	4.5689
0.2917	4.8199	4.5712
0.2922	4.8082	4.5487
0.29269	4.7875	4.5519
0.29319	4.7922	4.5563
0.29368	4.8066	4.5573
0.29418	4.786	4.5609
0.29468	4.8035	4.5835
0.29517	4.7689	4.5264
0.29567	4.7986	4.5523
0.29616	4.8021	4.5737
0.29666	4.7846	4.5778
0.29716	4.8185	4.5618
0.29765	4.7906	4.5644
0.29815	4.784	4.5972
0.29864	4.795	4.5608
0.29914	4.7897	4.5608
0.29964	4.8011	4.5725
0.30013	4.8017	4.5808
0.30063	4.8017	4.5773
0.30112	4.7893	4.5826
0.30162	4.7788	4.5715
0.30212	4.7861	4.5476
0.30261	4.7928	4.5795
0.30311	4.7834	4.5926
0.3036	4.781	4.5967
0.3041	4.7763	4.5831
0.3046	4.7973	4.5732
0.30509	4.7895	4.5659
0.30559	4.7949	4.5899
0.30608	4.8012	4.5923
0.30658	4.8203	4.5638
0.30708	4.8015	4.5631
0.30757	4.7819	4.5838
0.30807	4.7976	4.5893
0.30856	4.7992	4.5726
0.30906	4.7838	4.5973
0.30956	4.7951	4.5753
0.31005	4.7989	4.5731
0.31055	4.7872	4.5717
0.31104	4.8135	4.5915
0.31154	4.7904	4.5659
0.31204	4.7784	4.5755
0.31253	4.7965	4.5689
0.31303	4.8005	4.5583
0.31352	4.7834	4.5884
0.31402	4.7835	4.5922
0.31452	4.7803	4.5996
0.31501	4.7904	4.5717
0.31551	4.7943	4.575
0.316	4.7902	4.5883
0.3165	4.7893	4.595
0.317	4.7772	4.5993
0.31749	4.7962	4.554
0.31799	4.7791	4.5852
0.31848	4.7918	4.573
0.31898	4.797	4.5826
0.31948	4.783	4.5746
0.31997	4.7927	4.5927
0.32047	4.7914	4.5886
0.32096	4.7709	4.5925
0.32146	4.8195	4.5951
0.32196	4.7849	4.5972
0.32245	4.7683	4.5817
0.32295	4.8043	4.5838
0.32344	4.809	4.5956
0.32394	4.819	4.603
0.32444	4.7842	4.5799
0.32493	4.8101	4.5847
0.32543	4.8099	4.6005
0.32592	4.7994	4.5827
0.32642	4.8041	4.573
0.32692	4.7792	4.5909
0.32741	4.8015	4.6039
0.32791	4.789	4.5969
0.3284	4.8098	4.5748
0.3289	4.7926	4.5803
0.3294	4.7985	4.5876
0.32989	4.8142	4.5803
0.33039	4.8018	4.5806
0.33088	4.7925	4.5855
0.33138	4.7907	4.6154
0.33188	4.8003	4.6212
0.33237	4.7866	4.5868
0.33287	4.7879	4.6271
0.33336	4.7869	4.6154
0.33386	4.7662	4.5748
0.33436	4.8122	4.6044
0.33485	4.7944	4.5927
0.33535	4.7847	4.6059
0.33584	4.8104	4.6259
0.33634	4.814	4.589
0.33684	4.8064	4.6079
0.33733	4.7966	4.6143
0.33783	4.7736	4.5918
0.33832	4.7799	4.6148
0.33882	4.7992	4.5895
0.33932	4.7854	4.5974
0.33981	4.7916	4.6095
0.34031	4.8031	4.6107
0.3408	4.7882	4.607
0.3413	4.8245	4.6067
0.3418	4.8124	4.605
0.34229	4.8105	4.6229
0.34279	4.7768	4.6173
0.34328	4.7711	4.6076
0.34378	4.8052	4.6368
0.34428	4.8071	4.6058
0.34477	4.8063	4.6261
0.34527	4.8001	4.5985
0.34576	4.7826	4.6172
0.34626	4.7916	4.6306
0.34676	4.793	4.6108
0.34725	4.7942	4.6263
0.34775	4.8139	4.6045
0.34824	4.812	4.624
0.34874	4.7941	4.6276
0.34924	4.7864	4.6256
0.34973	4.8048	4.5902
0.35023	4.7763	4.6044
0.35072	4.8125	4.6285
0.35122	4.8053	4.6138
0.35172	4.8128	4.6356
0.35221	4.7914	4.6123
0.35271	4.7893	4.6231
0.3532	4.7883	4.6297
0.3537	4.7875	4.5912
0.3542	4.8067	4.6174
0.35469	4.794	4.6191
0.35519	4.7775	4.6014
0.35568	4.8022	4.6254
0.35618	4.7892	4.6124
0.35668	4.811	4.6266
0.35717	4.7964	4.5994
0.35767	4.8219	4.6107
0.35816	4.8128	4.6063
0.35866	4.7808	4.6226
0.35916	4.7925	4.6039
0.35965	4.8117	4.6293
0.36015	4.8061	4.6215
0.36064	4.8105	4.6252
0.36114	4.8004	4.6462
0.36164	4.7851	4.6207
0.36213	4.7884	4.615
0.36263	4.824	4.629
0.36312	4.8011	4.6385
0.36362	4.8037	4.6632
0.36412	4.7863	4.6564
0.36461	4.7858	4.6154
0.36511	4.7968	4.6057
0.3656	4.8058	4.6386
0.3661	4.7881	4.6324
0.3666	4.7925	4.6242
0.36709	4.8115	4.644
0.36759	4.8051	4.6306
0.36808	4.7928	4.6442
0.36858	4.795	4.6355
0.36908	4.7871	4.6445
0.36957	4.8011	4.6185
0.37007	4.8078	4.6305
0.37056	4.8137	4.6282
0.37106	4.8033	4.6093
0.37156	4.8043	4.6156
0.37205	4.8161	4.6499
0.37255	4.7982	4.6412
0.37304	4.7827	4.608
0.37354	4.8161	4.6275
0.37404	4.7925	4.6289
0.37453	4.8162	4.6288
0.37503	4.8049	4.6326
0.37552	4.8005	4.6456
0.37602	4.8043	4.6229
0.37652	4.8066	4.6188
0.37701	4.7974	4.6373
0.37751	4.8003	4.6319
0.378	4.807	4.6474
0.3785	4.7978	4.6401
0.379	4.7876	4.629
0.37949	4.8001	4.6351
0.37999	4.7964	4.6366
0.38048	4.8068	4.6295
0.38098	4.8088	4.6625
0.38148	4.8007	4.6439
0.38197	4.819	4.6458
0.38247	4.8126	4.6296
0.38296	4.7837	4.624
0.38346	4.8018	4.6472
0.38396	4.819	4.6303
0.38445	4.7948	4.6351
0.38495	4.8129	4.639
0.38544	4.8038	4.6375
0.38594	4.8089	4.6303
0.38644	4.8227	4.652
0.38693	4.8086	4.6589
0.38743	4.7964	4.6425
0.38792	4.7827	4.651
0.38842	4.7742	4.6429
0.38892	4.7849	4.659
0.38941	4.8046	4.6654
0.38991	4.7873	4.649
0.3904	4.8003	4.628
0.3909	4.7938	4.6481
0.3914	4.7914	4.6467
0.39189	4.8041	4.6263
0.39239	4.8093	4.6366
0.39288	4.8242	4.6278
0.39338	4.8191	4.6458
0.39388	4.7988	4.6365
0.39437	4.7831	4.6435
0.39487	4.7901	4.6639
0.39536	4.8086	4.6395
0.39586	4.7861	4.6417
0.39636	4.7688	4.6409
0.39685	4.789	4.6555
0.39735	4.7939	4.641
0.39784	4.7574	4.632
0.39834	4.8048	4.6625
0.39884	4.7916	4.6467
0.39933	4.7959	4.639
0.39983	4.7895	4.6458
0.40032	4.7777	4.6582
0.40082	4.7939	4.6509
0.40132	4.7854	4.677
0.40181	4.7981	4.6647
0.40231	4.7824	4.6678
0.4028	4.7961	4.6483
0.4033	4.7994	4.6699
0.4038	4.8146	4.6556
0.40429	4.8234	4.6364
0.40479	4.8002	4.6807
0.40528	4.8099	4.6552
0.40578	4.8207	4.6541
0.40628	4.8003	4.6707
0.40677	4.8406	4.6484
0.40727	4.8036	4.6383
0.40776	4.8304	4.6518
0.40826	4.8049	4.6593
0.40876	4.7893	4.6228
0.40925	4.8152	4.6585
0.40975	4.799	4.6586
0.41024	4.8001	4.6439
0.41074	4.8055	4.6455
0.41124	4.7931	4.6576
0.41173	4.8025	4.6349
0.41223	4.7912	4.6475
0.41272	4.7856	4.6324
0.41322	4.815	4.6634
0.41372	4.7828	4.6482
0.41421	4.7854	4.6482
0.41471	4.7915	4.6523
0.4152	4.8037	4.6599
0.4157	4.7942	4.6695
0.4162	4.8109	4.6637
0.41669	4.8026	4.6615
0.41719	4.7921	4.6403
0.41768	4.7838	4.6573
0.41818	4.7763	4.6726
0.41868	4.8001	4.6483
0.41917	4.8206	4.6606
0.41967	4.8041	4.651
0.42016	4.804	4.6665
0.42066	4.8007	4.6573
0.42116	4.7981	4.6451
0.42165	4.7826	4.6309
0.42215	4.7743	4.662
0.42264	4.81	4.6627
0.42314	4.8166	4.6766
0.42364	4.8106	4.6453
0.42413	4.7831	4.6609
0.42463	4.7845	4.6566
0.42512	4.8443	4.661
0.42562	4.8046	4.6465
0.42612	4.8046	4.6834
0.42661	4.8318	4.6541
0.42711	4.7925	4.6327
0.4276	4.8173	4.6546
0.4281	4.794	4.6835
0.4286	4.7992	4.6355
0.42909	4.8108	4.6501
0.42959	4.7834	4.6675
0.43008	4.7992	4.6794
0.43058	4.8045	4.6901
0.43108	4.8022	4.647
0.43157	4.8075	4.651
0.43207	4.7923	4.6642
0.43256	4.7838	4.6539
0.43306	4.7946	4.69
0.43356	4.8059	4.6446
0.43405	4.8013	4.6628
0.43455	4.8193	4.6835
0.43504	4.7947	4.6684
0.43554	4.8121	4.6696
0.43604	4.8067	4.6693
0.43653	4.8119	4.6701
0.43703	4.8005	4.6665
0.43752	4.8166	4.6489
0.43802	4.7953	4.646
0.43852	4.8028	4.6668
0.43901	4.8134	4.6541
0.43951	4.8208	4.6664
0.44	4.8067	4.6504
0.4405	4.7934	4.6533
0.441	4.8203	4.635
0.44149	4.8068	4.6564
0.44199	4.8189	4.68
0.44248	4.8261	4.6567
0.44298	4.8134	4.6908
0.44348	4.7675	4.6844
0.44397	4.788	4.6551
0.44447	4.818	4.6726
0.44496	4.8129	4.6507
0.44546	4.7796	4.6612
0.44596	4.7909	4.6678
0.44645	4.781	4.6542
0.44695	4.818	4.6627
0.44744	4.8139	4.6532
0.44794	4.8098	4.6653
0.44844	4.8059	4.6542
0.44893	4.7948	4.6895
0.44943	4.7975	4.6752
0.44992	4.8133	4.6727
0.45042	4.7976	4.6542
0.45092	4.779	4.6745
0.45141	4.8112	4.6775
0.45191	4.8074	4.675
0.4524	4.8006	4.6942
0.4529	4.7859	4.673
0.4534	4.7898	4.6905
0.45389	4.7916	4.6619
0.45439	4.8109	4.6817
0.45488	4.7919	4.6733
0.45538	4.824	4.6605
0.45588	4.7866	4.6843
0.45637	4.7867	4.66
0.45687	4.8158	4.6645
0.45736	4.7871	4.6868
0.45786	4.7873	4.6683
0.45836	4.8035	4.6716
0.45885	4.8011	4.6845
0.45935	4.7849	4.6654
0.45984	4.7981	4.6807
0.46034	4.817	4.6679
0.46084	4.8084	4.6745
0.46133	4.8162	4.7076
0.46183	4.8111	4.6764
0.46232	4.8222	4.6655
0.46282	4.8031	4.6727
0.46332	4.7889	4.6801
0.46381	4.7966	4.6673
0.46431	4.8119	4.6608
0.4648	4.8236	4.6726
0.4653	4.8057	4.6727
0.4658	4.7906	4.6797
0.46629	4.8013	4.6923
0.46679	4.8104	4.6904
0.46728	4.8244	4.6679
0.46778	4.7827	4.6827
0.46828	4.7789	4.688
0.46877	4.7978	4.6718
0.46927	4.8078	4.6971
0.46976	4.7901	4.6714
0.47026	4.7913	4.6585
0.47076	4.8029	4.6599
0.47125	4.805	4.6913
0.47175	4.8323	4.6802
0.47224	4.8175	4.7013
0.47274	4.8008	4.6839
0.47324	4.7985	4.6683
0.47373	4.7944	4.6845
0.47423	4.8033	4.6657
0.47472	4.7952	4.6684
0.47522	4.8272	4.6896
0.47572	4.79	4.6865
0.47621	4.7878	4.6797
0.47671	4.8068	4.6867
0.4772	4.7801	4.6959
0.4777	4.8124	4.6843
0.4782	4.8203	4.6887
0.47869	4.8245	4.6841
0.47919	4.7993	4.68
0.47968	4.8161	4.6909
0.48018	4.8081	4.6613
0.48068	4.8054	4.6998
0.48117	4.7927	4.6838
0.48167	4.8164	4.6946
0.48216	4.8074	4.6873
0.48266	4.8072	4.6799
0.48316	4.7966	4.668
0.48365	4.8004	4.6846
0.48415	4.7969	4.6818
0.48464	4.8065	4.6862
0.48514	4.7963	4.7013
0.48564	4.7887	4.6706
0.48613	4.8011	4.66
0.48663	4.8178	4.6681
0.48712	4.8418	4.6981
0.48762	4.7907	4.668
0.48812	4.8216	4.706
0.48861	4.8064	4.6819
0.48911	4.828	4.673
0.4896	4.782	4.657
0.4901	4.8204	4.6764
0.4906	4.7979	4.675
0.49109	4.8355	4.6747
0.49159	4.7887	4.6808
0.49208	4.7956	4.6942
0.49258	4.8011	4.681
0.49308	4.8189	4.6731
0.49357	4.7931	4.6593
0.49407	4.8257	4.6769
0.49456	4.8294	4.7047
0.49506	4.8054	4.6942
0.49556	4.8173	4.6939
0.49605	4.7999	4.663
0.49655	4.7974	4.6774
0.49704	4.8189	4.6664
0.49754	4.8409	4.6935
0.49804	4.8171	4.6713
0.49853	4.8237	4.7098
0.49903	4.7998	4.6766
0.49952	4.8047	4.6877
0.50002	4.7812	4.6811
0.50052	4.7979	4.6831
0.50101	4.7992	4.6861
0.50151	4.826	4.6866
0.502	4.8097	4.6966
0.5025	4.8092	4.6845
0.503	4.8134	4.6955
0.50349	4.7972	4.689
0.50399	4.8184	4.6749
0.50448	4.8149	4.6923
0.50498	4.8058	4.6842
0.50548	4.7991	4.6923
0.50597	4.8092	4.6956
0.50647	4.8047	4.6947
0.50696	4.8066	4.6939
0.50746	4.8104	4.6849
0.50796	4.8105	4.6652
0.50845	4.8032	4.7005
0.50895	4.8129	4.6819
0.50944	4.782	4.6779
0.50994	4.7953	4.6844
0.51044	4.8289	4.6893
0.51093	4.7939	4.6623
0.51143	4.795	4.6761
0.51192	4.7864	4.6986
0.51242	4.7873	4.6853
0.51292	4.8091	4.6716
0.51341	4.8227	4.6614
0.51391	4.7906	4.6778
0.5144	4.7974	4.6694
0.5149	4.7899	4.6881
0.5154	4.7925	4.7007
0.51589	4.8312	4.6996
0.51639	4.8208	4.6891
0.51688	4.7719	4.704
0.51738	4.8091	4.6867
0.51788	4.8208	4.6865
0.51837	4.8275	4.6861
0.51887	4.812	4.6536
0.51936	4.8017	4.6992
0.51986	4.8011	4.6872
0.52036	4.7932	4.7008
0.52085	4.8177	4.6708
0.52135	4.8219	4.6619
0.52184	4.8293	4.6799
0.52234	4.7906	4.6926
0.52284	4.7858	4.7054
0.52333	4.8026	4.6643
0.52383	4.8174	4.7002
0.52432	4.7952	4.6945
0.52482	4.8044	4.6972
0.52532	4.8095	4.7086
0.52581	4.8045	4.6886
0.52631	4.7837	4.6828
0.5268	4.8214	4.6807
0.5273	4.8371	4.6943
0.5278	4.8019	4.6988
0.52829	4.8195	4.6841
0.52879	4.8224	4.7206
0.52928	4.7918	4.6881
0.52978	4.8166	4.7075
0.53028	4.7908	4.6937
0.53077	4.8275	4.7015
0.53127	4.7859	4.704
0.53176	4.8246	4.7144
0.53226	4.8106	4.6671
0.53276	4.8126	4.6859
0.53325	4.7977	4.6941
0.53375	4.8081	4.6898
0.53424	4.7868	4.665
0.53474	4.8014	4.6728
0.53524	4.8163	4.6832
0.53573	4.8038	4.7156
0.53623	4.8074	4.6802
0.53672	4.8003	4.6691
0.53722	4.8285	4.6873
0.53772	4.8316	4.7012
0.53821	4.8165	4.6906
0.53871	4.8167	4.7093
0.5392	4.8202	4.7015
0.5397	4.807	4.6885
0.5402	4.8182	4.6923
0.54069	4.7964	4.6826
0.54119	4.7985	4.6964
0.54168	4.8135	4.6744
0.54218	4.8245	4.6874
0.54268	4.8161	4.7244
0.54317	4.8125	4.6918
0.54367	4.8185	4.6981
0.54416	4.8186	4.7003
0.54466	4.8048	4.7165
0.54516	4.814	4.6918
0.54565	4.7956	4.6978
0.54615	4.7943	4.691
0.54664	4.8314	4.7059
0.54714	4.8108	4.6988
0.54764	4.8079	4.6977
0.54813	4.8035	4.6816
0.54863	4.8125	4.694
0.54912	4.8105	4.7116
0.54962	4.8147	4.7002
0.55012	4.8027	4.7098
0.55061	4.8075	4.71
0.55111	4.822	4.6936
0.5516	4.84	4.7086
0.5521	4.8004	4.6898
0.5526	4.814	4.6955
0.55309	4.8105	4.7003
0.55359	4.8123	4.6998
0.55408	4.7916	4.7175
0.55458	4.808	4.7053
0.55508	4.8003	4.7089
0.55557	4.819	4.7037
0.55607	4.814	4.7025
0.55656	4.8369	4.6952
0.55706	4.8231	4.7075
0.55756	4.8027	4.6996
0.55805	4.8193	4.7005
0.55855	4.7936	4.7155
0.55904	4.8003	4.675
0.55954	4.7966	4.6853
0.56004	4.8005	4.7091
0.56053	4.8159	4.704
0.56103	4.7978	4.7014
0.56152	4.8131	4.705
0.56202	4.8073	4.698
0.56252	4.8141	4.7054
0.56301	4.8034	4.6912
0.56351	4.8118	4.6983
0.564	4.8256	4.7042
0.5645	4.8301	4.6917
0.565	4.79	4.6944
0.56549	4.8017	4.6954
0.56599	4.7914	4.7015
0.56648	4.8139	4.7141
0.56698	4.7922	4.6918
0.56748	4.8075	4.7127
0.56797	4.8269	4.7019
0.56847	4.7883	4.6952
0.56896	4.8225	4.6972
0.56946	4.793	4.6848
0.56996	4.8144	4.708
0.57045	4.8254	4.709
0.57095	4.8071	4.7126
0.57144	4.8175	4.6912
0.57194	4.7867	4.6977
0.57244	4.8107	4.6882
0.57293	4.8073	4.675
0.57343	4.8006	4.7119
0.57392	4.7981	4.6819
0.57442	4.8349	4.7082
0.57492	4.8207	4.6951
0.57541	4.8119	4.6818
0.57591	4.8127	4.7099
0.5764	4.807	4.6999
0.5769	4.8	4.6965
0.5774	4.8286	4.718
0.57789	4.8023	4.7215
0.57839	4.8192	4.6987
0.57888	4.8108	4.7137
0.57938	4.8104	4.7072
0.57988	4.8022	4.7004
0.58037	4.814	4.7197
0.58087	4.8326	4.7095
0.58136	4.8028	4.7092
0.58186	4.811	4.7174
0.58236	4.8238	4.7075
0.58285	4.7859	4.7004
0.58335	4.8156	4.6979
0.58384	4.8245	4.6762
0.58434	4.8292	4.7326
0.58484	4.7925	4.6917
0.58533	4.8177	4.6944
0.58583	4.8125	4.7041
0.58632	4.7833	4.673
0.58682	4.794	4.7035
0.58732	4.805	4.6826
0.58781	4.8062	4.7085
0.58831	4.7998	4.6885
0.5888	4.8185	4.7138
0.5893	4.8132	4.6826
0.5898	4.8282	4.7151
0.59029	4.8208	4.6894
0.59079	4.828	4.6973
0.59128	4.8013	4.6813
0.59178	4.8474	4.7145
0.59228	4.8338	4.7099
0.59277	4.7935	4.7231
0.59327	4.7979	4.7173
0.59376	4.8176	4.7052
0.59426	4.843	4.7097
0.59476	4.8341	4.7033
0.59525	4.8161	4.6977
0.59575	4.8514	4.7295
0.59624	4.8148	4.7
0.59674	4.8039	4.7121
0.59724	4.7858	4.7057
0.59773	4.8312	4.7304
0.59823	4.7989	4.718
0.59872	4.7979	4.7134
0.59922	4.826	4.7097
0.59972	4.8161	4.7152
0.60021	4.8011	4.704
0.60071	4.7984	4.7382
0.6012	4.8272	4.6997
0.6017	4.819	4.7055
0.6022	4.8045	4.7233
0.60269	4.8021	4.726
0.60319	4.7868	4.6934
0.60368	4.7828	4.7199
0.60418	4.7961	4.7064
0.60468	4.8007	4.728
0.60517	4.8068	4.7038
0.60567	4.8243	4.6938
0.60616	4.8271	4.7062
0.60666	4.792	4.6885
0.60716	4.8334	4.6873
0.60765	4.805	4.7154
0.60815	4.8153	4.726
0.60864	4.8209	4.7084
0.60914	4.8231	4.7224
0.60964	4.8125	4.7003
0.61013	4.812	4.7131
0.61063	4.8308	4.7161
0.61112	4.798	4.7151
0.61162	4.8306	4.7046
0.61212	4.8134	4.7169
0.61261	4.8063	4.7124
0.61311	4.8163	4.7262
0.6136	4.8042	4.6958
0.6141	4.8062	4.7214
0.6146	4.7996	4.7131
0.61509	4.8318	4.729
0.61559	4.8169	4.714
0.61608	4.8213	4.7047
0.61658	4.8029	4.7269
0.61708	4.8112	4.7196
0.61757	4.8249	4.6995
0.61807	4.8248	4.7033
0.61856	4.7942	4.7067
0.61906	4.8106	4.7264
0.61956	4.8036	4.7173
0.62005	4.7972	4.7335
0.62055	4.8208	4.6946
0.62104	4.8034	4.7069
0.62154	4.8094	4.7009
0.62204	4.8048	4.7251
0.62253	4.8138	4.7305
0.62303	4.79	4.7204
0.62352	4.8203	4.721
0.62402	4.8073	4.731
0.62452	4.8245	4.7116
0.62501	4.8258	4.7176
0.62551	4.8258	4.702
0.626	4.798	4.6985
0.6265	4.8006	4.6946
0.627	4.8062	4.6944
0.62749	4.8092	4.7257
0.62799	4.8257	4.6965
0.62848	4.7883	4.721
0.62898	4.8042	4.72
0.62948	4.7904	4.7225
0.62997	4.8321	4.7171
0.63047	4.8116	4.7055
0.63096	4.806	4.7072
0.63146	4.8017	4.7208
0.63196	4.8269	4.7259
0.63245	4.8168	4.738
0.63295	4.8044	4.6908
0.63344	4.8146	4.7281
0.63394	4.7972	4.7277
0.63444	4.8019	4.7003
0.63493	4.815	4.7161
0.63543	4.7984	4.7251
0.63592	4.824	4.7118
0.63642	4.8021	4.7063
0.63692	4.814	4.698
0.63741	4.7892	4.7106
0.63791	4.808	4.726
0.6384	4.811	4.7327
0.6389	4.8171	4.7292
0.6394	4.8201	4.7114
0.63989	4.816	4.7102
0.64039	4.8471	4.7
0.64088	4.8253	4.7228
0.64138	4.7918	4.717
0.64188	4.8162	4.7296
0.64237	4.812	4.692
0.64287	4.7981	4.6965
0.64336	4.8027	4.7149
0.64386	4.823	4.7197
0.64436	4.803	4.7192
0.64485	4.8038	4.7334
0.64535	4.8239	4.7202
0.64584	4.8093	4.6939
0.64634	4.8171	4.7064
0.64684	4.8285	4.7039
0.64733	4.8281	4.6888
0.64783	4.8025	4.7402
0.64832	4.8055	4.7239
0.64882	4.8129	4.6975
0.64932	4.823	4.7049
0.64981	4.8107	4.7305
0.65031	4.8132	4.7035
0.6508	4.8207	4.7246
0.6513	4.8065	4.7261
0.6518	4.8026	4.7298
0.65229	4.8328	4.7127
0.65279	4.8234	4.7025
0.65328	4.7934	4.7079
0.65378	4.84	4.7162
0.65428	4.8159	4.7344
0.65477	4.7891	4.7423
0.65527	4.8041	4.7248
0.65576	4.8017	4.7265
0.65626	4.8229	4.7316
0.65676	4.8201	4.7242
0.65725	4.7967	4.7113
0.65775	4.8185	4.7147
0.65824	4.8165	4.7088
0.65874	4.8217	4.6954
0.65924	4.7949	4.7262
0.65973	4.8074	4.7132
0.66023	4.8029	4.7136
0.66072	4.8391	4.7181
0.66122	4.8149	4.7111
0.66172	4.8107	4.7193
0.66221	4.819	4.7081
0.66271	4.7893	4.6911
0.6632	4.8021	4.7277
0.6637	4.8079	4.705
0.6642	4.7937	4.6971
0.66469	4.8094	4.7183
0.66519	4.8213	4.7237
0.66568	4.809	4.7332
0.66618	4.821	4.7532
0.66668	4.8308	4.7137
0.66717	4.7946	4.7205
0.66767	4.8373	4.7162
0.66816	4.8373	4.6935
0.66866	4.8225	4.7436
0.66916	4.8224	4.7127
0.66965	4.7813	4.7131
0.67015	4.8268	4.7101
0.67064	4.8479	4.7171
0.67114	4.7966	4.7051
0.67164	4.8051	4.7161
0.67213	4.8243	4.7451
0.67263	4.8169	4.7243
0.67312	4.8249	4.6979
0.67362	4.8208	4.739
0.67412	4.8087	4.7152
0.67461	4.8182	4.7111
0.67511	4.8012	4.7286
0.6756	4.813	4.7474
0.6761	4.8252	4.7204
0.6766	4.7735	4.7099
0.67709	4.822	4.7148
0.67759	4.8347	4.7144
0.67808	4.8192	4.7066
0.67858	4.7926	4.6929
0.67908	4.8179	4.7122
0.67957	4.7974	4.7138
0.68007	4.8204	4.6957
0.68056	4.8102	4.7207
0.68106	4.8056	4.7146
0.68156	4.7966	4.7186
0.68205	4.8006	4.7094
0.68255	4.804	4.715
0.68304	4.8133	4.7393
0.68354	4.8	4.7165
0.68404	4.8112	4.6981
0.68453	4.8116	4.7433
0.68503	4.8079	4.7269
0.68552	4.8351	4.693
0.68602	4.8143	4.7068
0.68652	4.7967	4.7095
0.68701	4.8083	4.7136
0.68751	4.8005	4.7171
0.688	4.8109	4.702
0.6885	4.8061	4.7319
0.689	4.8119	4.7392
0.68949	4.8176	4.732
0.68999	4.8144	4.7234
0.69048	4.8391	4.7189
0.69098	4.8039	4.7344
0.69148	4.8229	4.7006
0.69197	4.8213	4.7196
0.69247	4.8072	4.7382
0.69296	4.787	4.7435
0.69346	4.8173	4.7284
0.69396	4.8292	4.7184
0.69445	4.8277	4.7212
0.69495	4.8464	4.7141
0.69544	4.818	4.72
0.69594	4.8234	4.7158
0.69644	4.8182	4.74
0.69693	4.8017	4.7411
0.69743	4.8387	4.7172
0.69792	4.821	4.715
0.69842	4.806	4.7114
0.69892	4.8205	4.7299
0.69941	4.8166	4.7232
0.69991	4.8032	4.6969
0.7004	4.8081	4.7118
0.7009	4.8272	4.7117
0.7014	4.8205	4.7292
0.70189	4.8168	4.7006
0.70239	4.8206	4.721
0.70288	4.8014	4.7352
0.70338	4.8311	4.7298
0.70388	4.7877	4.7544
0.70437	4.8114	4.7278
0.70487	4.8189	4.7006
0.70536	4.8005	4.6974
0.70586	4.8213	4.7264
0.70636	4.8065	4.7057
0.70685	4.798	4.7057
0.70735	4.8217	4.7074
0.70784	4.8176	4.7156
0.70834	4.8074	4.7062
0.70884	4.8202	4.7291
0.70933	4.8019	4.7235
0.70983	4.8205	4.724
0.71032	4.793	4.7363
0.71082	4.8035	4.7345
0.71132	4.8165	4.7382
0.71181	4.8211	4.7156
0.71231	4.8057	4.7187
0.7128	4.8113	4.7229
0.7133	4.8037	4.7295
0.7138	4.8158	4.7073
0.71429	4.8129	4.7376
0.71479	4.7987	4.7299
0.71528	4.8206	4.7209
0.71578	4.7735	4.7287
0.71628	4.8301	4.743
0.71677	4.8082	4.7178
0.71727	4.8189	4.7258
0.71776	4.8007	4.717
0.71826	4.8195	4.7446
0.71876	4.8236	4.7077
0.71925	4.8182	4.7409
0.71975	4.8071	4.7102
0.72024	4.8196	4.698
0.72074	4.8364	4.7034
0.72124	4.7882	4.7127
0.72173	4.8075	4.7327
0.72223	4.84	4.7266
0.72272	4.8122	4.7494
0.72322	4.8197	4.7052
0.72372	4.8306	4.7401
0.72421	4.826	4.7235
0.72471	4.8261	4.7362
0.7252	4.8202	4.712
0.7257	4.8206	4.7433
0.7262	4.82	4.7264
0.72669	4.8085	4.726
0.72719	4.8295	4.7209
0.72768	4.8297	4.7098
0.72818	4.7895	4.7303
0.72868	4.8059	4.7028
0.72917	4.8027	4.7294
0.72967	4.8325	4.7156
0.73016	4.8041	4.7204
0.73066	4.8022	4.7119
0.73116	4.8452	4.6985
0.73165	4.8259	4.7151
0.73215	4.84	4.7151
0.73264	4.833	4.7375
0.73314	4.8247	4.7263
0.73364	4.7995	4.7377
0.73413	4.8391	4.7336
0.73463	4.8221	4.7269
0.73512	4.8199	4.7065
0.73562	4.8057	4.7417
0.73612	4.795	4.7383
0.73661	4.8307	4.7309
0.73711	4.8118	4.723
0.7376	4.8012	4.7246
0.7381	4.8102	4.7352
0.7386	4.8058	4.747
0.73909	4.8148	4.7226
0.73959	4.8367	4.7402
0.74008	4.8182	4.7126
0.74058	4.8275	4.7246
0.74108	4.8255	4.7265
0.74157	4.8213	4.7098
0.74207	4.8343	4.7098
0.74256	4.8062	4.742
0.74306	4.8186	4.7088
0.74356	4.8073	4.7327
0.74405	4.8142	4.7287
0.74455	4.8462	4.73
0.74504	4.8088	4.7299
0.74554	4.8284	4.7424
0.74604	4.8241	4.7126
0.74653	4.8199	4.7257
0.74703	4.8294	4.7153
0.74752	4.8131	4.7449
0.74802	4.8111	4.7607
0.74852	4.8342	4.7478
0.74901	4.8144	4.7516
0.74951	4.8047	4.7311
0.75	4.7935	4.7342
0.7505	4.8039	4.7144
0.751	4.8279	4.6974
0.75149	4.8013	4.7149
0.75199	4.81	4.7405
0.75248	4.8202	4.7241
0.75298	4.8254	4.7244
0.75348	4.8237	4.7213
0.75397	4.8149	4.7252
0.75447	4.8023	4.723
0.75496	4.8486	4.7263
0.75546	4.8058	4.7079
0.75596	4.8288	4.7512
0.75645	4.8271	4.7245
0.75695	4.8172	4.7526
0.75744	4.8291	4.7208
0.75794	4.8152	4.7248
0.75844	4.8233	4.733
0.75893	4.8433	4.7201
0.75943	4.8122	4.745
0.75992	4.7874	4.7177
0.76042	4.8133	4.7399
0.76092	4.8201	4.7274
0.76141	4.8347	4.7238
0.76191	4.817	4.7302
0.7624	4.8082	4.745
0.7629	4.8113	4.7548
0.7634	4.8245	4.7281
0.76389	4.8364	4.729
0.76439	4.8167	4.738
0.76488	4.8155	4.7233
0.76538	4.8216	4.7154
0.76588	4.8215	4.729
0.76637	4.8022	4.7387
0.76687	4.7953	4.7283
0.76736	4.8262	4.7317
0.76786	4.8347	4.729
0.76836	4.8397	4.7258
0.76885	4.7989	4.7363
0.76935	4.8336	4.7476
0.76984	4.8082	4.7338
0.77034	4.8192	4.7416
0.77084	4.8211	4.7262
0.77133	4.8146	4.7302
0.77183	4.8153	4.7746
0.77232	4.817	4.7135
0.77282	4.8337	4.7333
0.77332	4.834	4.7082
0.77381	4.8133	4.7165
0.77431	4.8237	4.7344
0.7748	4.8151	4.7255
0.7753	4.8358	4.7053
0.7758	4.8199	4.7175
0.77629	4.832	4.7409
0.77679	4.808	4.7131
0.77728	4.8066	4.7324
0.77778	4.8308	4.7304
0.77828	4.8045	4.7033
0.77877	4.8402	4.7227
0.77927	4.8315	4.7457
0.77976	4.8257	4.7584
0.78026	4.8285	4.7169
0.78076	4.8205	4.7148
0.78125	4.8204	4.7342
0.78175	4.802	4.7344
0.78224	4.8241	4.73
0.78274	4.8203	4.731
0.78324	4.8242	4.7304
0.78373	4.825	4.7311
0.78423	4.8112	4.7404
0.78472	4.813	4.7295
0.78522	4.8075	4.7275
0.78572	4.8094	4.7137
0.78621	4.8156	4.7497
0.78671	4.8114	4.7373
0.7872	4.8263	4.7114
0.7877	4.8136	4.7267
0.7882	4.8229	4.7398
0.78869	4.8278	4.73
0.78919	4.804	4.726
0.78968	4.8047	4.736
0.79018	4.8074	4.7335
0.79068	4.8068	4.7359
0.79117	4.8176	4.7287
0.79167	4.8319	4.7352
0.79216	4.824	4.7159
0.79266	4.818	4.7133
0.79316	4.8073	4.7084
0.79365	4.8205	4.7322
0.79415	4.8062	4.731
0.79464	4.8201	4.7666
0.79514	4.8166	4.7306
0.79564	4.8413	4.7483
0.79613	4.8122	4.7416
0.79663	4.823	4.7259
0.79712	4.8375	4.7286
0.79762	4.8102	4.7355
0.79812	4.7897	4.7409
0.79861	4.7998	4.7442
0.79911	4.8035	4.7414
0.7996	4.8405	4.7455
0.8001	4.8277	4.719
0.8006	4.8356	4.7229
0.80109	4.8076	4.7097
0.80159	4.856	4.7274
0.80208	4.8259	4.7338
0.80258	4.8075	4.7249
0.80308	4.794	4.7318
0.80357	4.8206	4.7395
0.80407	4.8267	4.7472
0.80456	4.8234	4.7467
0.80506	4.8134	4.7406
0.80556	4.7929	4.7463
0.80605	4.8346	4.7291
0.80655	4.8097	4.7221
0.80704	4.8162	4.7338
0.80754	4.8064	4.7204
0.80804	4.8467	4.7224
0.80853	4.824	4.7321
0.80903	4.8165	4.7256
0.80952	4.7916	4.7432
0.81002	4.8266	4.7352
0.81052	4.8084	4.7369
0.81101	4.8304	4.7548
0.81151	4.8267	4.7238
0.812	4.8119	4.7104
0.8125	4.8264	4.7496
0.813	4.8104	4.7192
0.81349	4.8236	4.7075
0.81399	4.817	4.7128
0.81448	4.8053	4.7379
0.81498	4.8002	4.7463
0.81548	4.8091	4.7484
0.81597	4.8397	4.7609
0.81647	4.8149	4.7616
0.81696	4.8245	4.7238
0.81746	4.8468	4.7276
0.81796	4.8251	4.7281
0.81845	4.8034	4.7461
0.81895	4.8189	4.7188
0.81944	4.8201	4.7207
0.81994	4.8189	4.7305
0.82044	4.791	4.7534
0.82093	4.785	4.7285
0.82143	4.8171	4.7462
0.82192	4.8219	4.7685
0.82242	4.8209	4.7375
0.82292	4.8043	4.7533
0.82341	4.808	4.7156
0.82391	4.8195	4.7454
0.8244	4.8013	4.7181
0.8249	4.8218	4.7435
0.8254	4.8345	4.7327
0.82589	4.8057	4.7362
0.82639	4.7966	4.7523
0.82688	4.8315	4.7426
0.82738	4.8462	4.7463
0.82788	4.833	4.7349
0.82837	4.8348	4.7261
0.82887	4.8336	4.7222
0.82936	4.8383	4.721
0.82986	4.8163	4.7178
0.83036	4.8138	4.7305
0.83085	4.8344	4.7359
0.83135	4.8427	4.7338
0.83184	4.8252	4.7405
0.83234	4.8133	4.7532
0.83284	4.8148	4.7504
0.83333	4.8161	4.7324
0.83383	4.7895	4.7453
0.83432	4.825	4.7394
0.83482	4.8378	4.7455
0.83532	4.816	4.7434
0.83581	4.8132	4.7288
0.83631	4.8132	4.6988
0.8368	4.8392	4.7447
0.8373	4.8205	4.7643
0.8378	4.8257	4.7424
0.83829	4.842	4.725
0.83879	4.7946	4.7176
0.83928	4.791	4.7182
0.83978	4.8179	4.7179
0.84028	4.8188	4.7479
0.84077	4.8121	4.7257
0.84127	4.8173	4.7001
0.84176	4.8468	4.7355
0.84226	4.8286	4.7259
0.84276	4.8163	4.7554
0.84325	4.8157	4.7472
0.84375	4.8269	4.7425
0.84424	4.8347	4.7412
0.84474	4.8476	4.7136
0.84524	4.8471	4.7341
0.84573	4.8061	4.7318
0.84623	4.8171	4.739
0.84672	4.8389	4.7387
0.84722	4.7959	4.7294
0.84772	4.8089	4.7365
0.84821	4.8101	4.73
0.84871	4.8299	4.7258
0.8492	4.832	4.7324
0.8497	4.8255	4.7499
0.8502	4.8008	4.7409
0.85069	4.8021	4.7578
0.85119	4.8197	4.7337
0.85168	4.8281	4.7248
0.85218	4.8042	4.724
0.85268	4.802	4.72
0.85317	4.8091	4.7292
0.85367	4.8153	4.743
0.85416	4.8283	4.7574
0.85466	4.8191	4.7368
0.85516	4.8271	4.7238
0.85565	4.7949	4.7247
0.85615	4.8165	4.7375
0.85664	4.833	4.7382
0.85714	4.8268	4.7276
0.85764	4.8194	4.7382
0.85813	4.8339	4.7337
0.85863	4.8223	4.7407
0.85912	4.8175	4.7655
0.85962	4.8248	4.7399
0.86012	4.8153	4.7361
0.86061	4.8256	4.7443
0.86111	4.8446	4.7275
0.8616	4.8117	4.706
0.8621	4.8341	4.7131
0.8626	4.7973	4.7563
0.86309	4.8025	4.7281
0.86359	4.821	4.7373
0.86408	4.8166	4.6938
0.86458	4.8278	4.7436
0.86508	4.8156	4.74
0.86557	4.8174	4.7307
0.86607	4.8095	4.7346
0.86656	4.8232	4.7195
0.86706	4.8124	4.7307
0.86756	4.84	4.7403
0.86805	4.8065	4.7674
0.86855	4.8181	4.7252
0.86904	4.8204	4.7528
0.86954	4.831	4.7199
0.87004	4.8049	4.7331
0.87053	4.8167	4.7352
0.87103	4.7922	4.7497
0.87152	4.8102	4.741
0.87202	4.8232	4.756
0.87252	4.8107	4.7821
0.87301	4.827	4.7518
0.87351	4.8028	4.7387
0.874	4.83	4.7474
0.8745	4.8112	4.7332
0.875	4.8336	4.7359
0.87549	4.8302	4.7451
0.87599	4.7932	4.7476
0.87648	4.806	4.7318
0.87698	4.8252	4.7364
0.87748	4.8289	4.7501
0.87797	4.849	4.7131
0.87847	4.8179	4.7416
0.87896	4.83	4.7285
0.87946	4.8317	4.7337
0.87996	4.8058	4.7351
0.88045	4.8269	4.7278
0.88095	4.8044	4.7524
0.88144	4.801	4.7611
0.88194	4.8067	4.7218
0.88244	4.8276	4.7518
0.88293	4.8056	4.7476
0.88343	4.8282	4.7427
0.88392	4.8059	4.741
0.88442	4.8219	4.748
0.88492	4.8325	4.7141
0.88541	4.8325	4.7604
0.88591	4.8142	4.7176
0.8864	4.816	4.7284
0.8869	4.8011	4.7528
0.8874	4.831	4.7202
0.88789	4.8316	4.7419
0.88839	4.8155	4.7311
0.88888	4.8245	4.7643
0.88938	4.8148	4.7318
0.88988	4.8144	4.7584
0.89037	4.8293	4.7413
0.89087	4.8464	4.7285
0.89136	4.7995	4.7469
0.89186	4.7986	4.7317
0.89236	4.8332	4.7238
0.89285	4.8215	4.7344
0.89335	4.8196	4.7582
0.89384	4.8113	4.7592
0.89434	4.8056	4.7407
0.89484	4.8138	4.744
0.89533	4.837	4.7396
0.89583	4.8425	4.7459
0.89632	4.8158	4.7301
0.89682	4.7942	4.7448
0.89732	4.8001	4.7173
0.89781	4.8191	4.7597
0.89831	4.8457	4.7323
0.8988	4.8335	4.7569
0.8993	4.7987	4.7405
0.8998	4.7934	4.7321
0.90029	4.8091	4.7585
0.90079	4.8272	4.741
0.90128	4.8262	4.7488
0.90178	4.8078	4.7489
0.90228	4.8087	4.7489
0.90277	4.8254	4.7214
0.90327	4.806	4.7489
0.90376	4.8163	4.7384
0.90426	4.811	4.7597
0.90476	4.8224	4.749
0.90525	4.8219	4.7294
0.90575	4.8142	4.7628
0.90624	4.8296	4.7448
0.90674	4.8016	4.7063
0.90724	4.8209	4.7638
0.90773	4.8313	4.731
0.90823	4.8402	4.744
0.90872	4.8303	4.7364
0.90922	4.833	4.7565
0.90972	4.8101	4.7266
0.91021	4.7892	4.711
0.91071	4.8641	4.7366
0.9112	4.822	4.7427
0.9117	4.7943	4.7421
0.9122	4.8351	4.7705
0.91269	4.8177	4.7402
0.91319	4.8174	4.7476
0.91368	4.8196	4.7427
0.91418	4.8318	4.7299
0.91468	4.8019	4.7447
0.91517	4.8291	4.7349
0.91567	4.8306	4.7255
0.91616	4.7926	4.7438
0.91666	4.8183	4.7542
0.91716	4.8224	4.7375
0.91765	4.8085	4.7246
0.91815	4.8323	4.7458
0.91864	4.7848	4.748
0.91914	4.8279	4.754
0.91964	4.8133	4.7367
0.92013	4.8327	4.7372
0.92063	4.8187	4.7595
0.92112	4.8222	4.7341
0.92162	4.8097	4.7359
0.92212	4.8076	4.7385
0.92261	4.8155	4.7421
0.92311	4.8206	4.7768
0.9236	4.833	4.7555
0.9241	4.824	4.7478
0.9246	4.8342	4.7379
0.92509	4.8408	4.7796
0.92559	4.8061	4.7355
0.92608	4.8169	4.7363
0.92658	4.7975	4.7325
0.92708	4.8229	4.7392
0.92757	4.8155	4.7458
0.92807	4.8292	4.7579
0.92856	4.833	4.7341
0.92906	4.8183	4.7464
0.92956	4.798	4.7171
0.93005	4.8153	4.7534
0.93055	4.821	4.7549
0.93104	4.8481	4.725
0.93154	4.8296	4.754
0.93204	4.7974	4.7338
0.93253	4.8016	4.738
0.93303	4.822	4.7249
0.93352	4.8102	4.7482
0.93402	4.8287	4.7478
0.93452	4.8276	4.7508
0.93501	4.8467	4.7551
0.93551	4.8373	4.7382
0.936	4.8116	4.7557
0.9365	4.8332	4.7495
0.937	4.8253	4.7435
0.93749	4.8068	4.733
0.93799	4.8106	4.7332
0.93848	4.8343	4.7293
0.93898	4.8236	4.7471
0.93948	4.8146	4.711
0.93997	4.8069	4.7405
0.94047	4.7983	4.7252
0.94096	4.7957	4.7472
0.94146	4.8159	4.7444
0.94196	4.8163	4.7658
0.94245	4.8339	4.7172
0.94295	4.8202	4.7445
0.94344	4.8071	4.7416
0.94394	4.8073	4.7236
0.94444	4.8204	4.728
0.94493	4.8394	4.7365
0.94543	4.8425	4.7353
0.94592	4.8256	4.7351
0.94642	4.8239	4.7264
0.94692	4.8307	4.7325
0.94741	4.8016	4.7332
0.94791	4.8247	4.7399
0.9484	4.8055	4.7179
0.9489	4.8294	4.7223
0.9494	4.8505	4.7594
0.94989	4.8363	4.7235
0.95039	4.8301	4.7015
0.95088	4.81	4.7522
0.95138	4.8277	4.7555
0.95188	4.8317	4.7368
0.95237	4.8171	4.7423
0.95287	4.8079	4.7463
0.95336	4.8012	4.7503
0.95386	4.8303	4.753
0.95436	4.8384	4.7389
0.95485	4.8096	4.7408
0.95535	4.8282	4.7243
0.95584	4.8251	4.7572
0.95634	4.8299	4.7244
0.95684	4.8342	4.7442
0.95733	4.8298	4.7284
0.95783	4.8242	4.7574
0.95832	4.8198	4.7495
0.95882	4.8242	4.7211
0.95932	4.8188	4.738
0.95981	4.8188	4.736
0.96031	4.8138	4.7493
0.9608	4.8328	4.7653
0.9613	4.827	4.7332
0.9618	4.7779	4.7442
0.96229	4.8302	4.7374
0.96279	4.8387	4.7571
0.96328	4.828	4.7256
0.96378	4.8194	4.7231
0.96428	4.8294	4.7238
0.96477	4.8389	4.7095
0.96527	4.8112	4.7346
0.96576	4.82	4.7234
0.96626	4.8198	4.734
0.96676	4.8481	4.7558
0.96725	4.8376	4.7282
0.96775	4.8202	4.7416
0.96824	4.8157	4.747
0.96874	4.7975	4.7432
0.96924	4.8381	4.7269
0.96973	4.8045	4.7382
0.97023	4.8184	4.7583
0.97072	4.8092	4.7339
0.97122	4.805	4.735
0.97172	4.8007	4.7556
0.97221	4.8184	4.7209
0.97271	4.8138	4.7645
0.9732	4.8021	4.7417
0.9737	4.8116	4.7638
0.9742	4.817	4.7501
0.97469	4.8212	4.7416
0.97519	4.8135	4.7327
0.97568	4.8321	4.738
0.97618	4.8189	4.7306
0.97668	4.8045	4.7437
0.97717	4.8175	4.7448
0.97767	4.8327	4.7393
0.97816	4.8428	4.7664
0.97866	4.8187	4.7313
0.97916	4.8054	4.7395
0.97965	4.8118	4.7493
0.98015	4.7974	4.7479
0.98064	4.8458	4.7515
0.98114	4.8368	4.7065
0.98164	4.808	4.7221
0.98213	4.8234	4.7541
0.98263	4.8286	4.7309
0.98312	4.8321	4.7491
0.98362	4.8231	4.7361
0.98412	4.8207	4.7565
0.98461	4.8264	4.7444
0.98511	4.8252	4.7564
0.9856	4.8304	4.7528
0.9861	4.8355	4.7459
0.9866	4.8019	4.7632
0.98709	4.8166	4.752
0.98759	4.8073	4.7402
0.98808	4.8134	4.7448
0.98858	4.8053	4.741
0.98908	4.794	4.7502
0.98957	4.8255	4.7297
0.99007	4.8105	4.7392
0.99056	4.8371	4.7436
0.99106	4.8225	4.736
0.99156	4.8182	4.7368
0.99205	4.8172	4.7326
0.99255	4.8213	4.7416
0.99304	4.8258	4.756
0.99354	4.8402	4.73
0.99404	4.8209	4.7425
0.99453	4.8327	4.7558
0.99503	4.8102	4.7403
0.99552	4.8435	4.7259
0.99602	4.8357	4.7457
0.99652	4.8275	4.753
0.99701	4.8355	4.7418
0.99751	4.8455	4.7672
0.998	4.8223	4.7238
0.9985	4.819	4.7613
0.999	4.8269	4.749
0.99949	4.8219	4.7528
0.99999	4.8053	4.7333
1.0005	4.8001	4.7501
1.001	4.8308	4.7338
1.0015	4.8172	4.7276
1.002	4.8283	4.7584
1.0025	4.8142	4.7313
1.003	4.8179	4.7609
1.0035	4.8143	4.7539
1.004	4.8229	4.7357
1.0045	4.8318	4.7255
1.0049	4.8265	4.7473
1.0054	4.8397	4.7367
1.0059	4.8241	4.7514
1.0064	4.8135	4.7438
1.0069	4.8009	4.7496
1.0074	4.8279	4.727
1.0079	4.8258	4.7622
1.0084	4.8242	4.7528
1.0089	4.8087	4.7417
1.0094	4.8139	4.7257
1.0099	4.8229	4.7377
1.0104	4.8273	4.752
1.0109	4.8383	4.7733
1.0114	4.8197	4.7632
1.0119	4.8393	4.7286
1.0124	4.8258	4.71
1.0129	4.8307	4.7608
1.0134	4.8014	4.742
1.0139	4.8185	4.7483
1.0144	4.8102	4.7462
1.0149	4.8005	4.7521
1.0154	4.797	4.7735
1.0159	4.8039	4.7291
[truncated: 14,032 more rows]

## Sheet: Fig.4b
Time (s)	0 uM	5 uM	10 uM	20.1 uM	40.2 uM	80.4 uM	120.5 uM	200.9 uM	281.2 uM
0.024852	3.4502
0.025348	3.4745
0.025844	3.493
0.02634	3.5263
0.026836	3.5306
0.027332	3.5589
0.027828	3.5956
0.028324	3.5786
0.02882	3.6123
0.029316	3.6312
0.029812	3.6396
0.030308	3.6546
0.030804	3.6807
0.0313	3.6976
0.031796	3.707
0.032292	3.7306
0.032788	3.743
0.033284	3.7446
0.03378	3.7602
0.034276	3.7902
0.034772	3.8173
0.035268	3.8208
0.035764	3.8315
0.03626	3.8431
0.036756	3.8517
0.037252	3.8648
0.037748	3.8662
0.038244	3.8876
0.03874	3.8972
0.039236	3.9288
0.039732	3.9356
0.040228	3.9555
0.040724	3.9578
0.04122	3.9797
0.041716	3.9809
0.042212	3.9794
0.042708	3.9971
0.043204	4.0232
0.0437	4.0424
0.044196	4.0433
0.044692	4.0485
0.045188	4.0584
0.045684	4.0642
0.04618	4.0637
0.046676	4.1122
0.047172	4.105
0.047668	4.1217
0.048164	4.1264
0.04866	4.1152
0.049156	4.137
0.049652	4.1601
0.050148	4.1571
0.050644	4.1476
0.05114	4.2062
0.051636	4.1715
0.052132	4.1893
0.052628	4.1969
0.053124	4.1945
0.05362	4.222
0.054116	4.2254
0.054612	4.2327
0.055108	4.2362
0.055604	4.2471
0.0561	4.2338
0.056596	4.2381
0.057092	4.2471
0.057588	4.2631
0.058084	4.2874
0.05858	4.2993
0.059076	4.3054
0.059572	4.2638
0.060068	4.2901
0.060564	4.3215
0.06106	4.3499
0.061556	4.3389
0.062052	4.3145
0.062548	4.3253
0.063044	4.3426
0.06354	4.3501
0.064036	4.3627
0.064532	4.3762
0.065028	4.3574
0.065524	4.3501
0.06602	4.3731
0.066516	4.4051
0.067012	4.3784
0.067508	4.3821
0.068004	4.4009
0.0685	4.3935
0.068996	4.3974
0.069492	4.3916
0.069988	4.3943
0.070484	4.4234
0.07098	4.4214
0.071476	4.4446
0.071972	4.4261
0.072468	4.4272
0.072964	4.4156
0.07346	4.4419
0.073956	4.4347
0.074452	4.4562
0.074948	4.4358
0.075444	4.4445
0.07594	4.4838
0.076436	4.4663
0.076932	4.4577
0.077428	4.4862
0.077924	4.4868
0.07842	4.48
0.078916	4.5013
0.079412	4.4824
0.079908	4.5131
0.080404	4.4967
0.0809	4.4993
0.081396	4.4823
0.081892	4.4967
0.082388	4.5177
0.082884	4.5173
0.08338	4.5129
0.083876	4.5104
0.084372	4.5186
0.084868	4.5352
0.085364	4.5451
0.08586	4.5408
0.086356	4.5267
0.086852	4.5108
0.087348	4.5393
0.087844	4.5569
0.08834	4.5543
0.088836	4.5316
0.089332	4.5441
0.089828	4.575
0.090324	4.5921
0.09082	4.5714
0.091316	4.5469
0.091812	4.5533
0.092308	4.5434
0.092804	4.5536
0.0933	4.5808
0.093796	4.563
0.094292	4.5847
0.094788	4.5696
0.095284	4.5681
0.09578	4.5674
0.096276	4.6008
0.096772	4.5928
0.097268	4.5979
0.097764	4.5997
0.09826	4.5797
0.098756	4.6128
0.099252	4.5849
0.099748	4.613
0.10024	4.6151
0.10074	4.5729
0.10124	4.627
0.10173	4.6115
0.10223	4.5856
0.10272	4.6363
0.10322	4.6148
0.10372	4.6095
0.10421	4.6188
0.10471	4.6481
0.1052	4.6315
0.1057	4.6108
0.1062	4.6225
0.10669	4.6413
0.10719	4.6262
0.10768	4.6371
0.10818	4.6249
0.10868	4.6417
0.10917	4.6423
0.10967	4.6357
0.11016	4.6535
0.11066	4.6469
0.11116	4.6426
0.11165	4.6589
0.11215	4.6587
0.11264	4.635
0.11314	4.6449
0.11364	4.6414
0.11413	4.6392
0.11463	4.6425
0.11512	4.6345
0.11562	4.6636
0.11612	4.6455
0.11661	4.6513
0.11711	4.6606
0.1176	4.6422
0.1181	4.6567
0.1186	4.6513
0.11909	4.6806
0.11959	4.6681
0.12008	4.6561
0.12058	4.6552
0.12108	4.6748
0.12157	4.6604
0.12207	4.6701
0.12256	4.6573
0.12306	4.6918
0.12356	4.6619
0.12405	4.7164
0.12455	4.6783
0.12504	4.6923
0.12554	4.6804
0.12604	4.7051
0.12653	4.7066
0.12703	4.6614
0.12752	4.6503
0.12802	4.6915
0.12852	4.7112
0.12901	4.6955
0.12951	4.7002
0.13	4.6935
0.1305	4.7118
0.131	4.6925
0.13149	4.6548
0.13199	4.7026
0.13248	4.6892
0.13298	4.6885
0.13348	4.6908
0.13397	4.6795
0.13447	4.6814
0.13496	4.6878
0.13546	4.6838
0.13596	4.6931
0.13645	4.6904
0.13695	4.702
0.13744	4.7102
0.13794	4.6883
0.13844	4.7205
0.13893	4.713
0.13943	4.7029
0.13992	4.6958
0.14042	4.7105
0.14092	4.6999
0.14141	4.681
0.14191	4.7014
0.1424	4.7216
0.1429	4.7115
0.1434	4.7108
0.14389	4.7202
0.14439	4.7098
0.14488	4.7081
0.14538	4.719
0.14588	4.6973
0.14637	4.7105
0.14687	4.6893
0.14736	4.727
0.14786	4.7084
0.14836	4.7469
0.14885	4.7302
0.14935	4.7159
0.14984	4.7219
0.15034	4.7158
0.15084	4.7462
0.15133	4.7391
0.15183	4.7238
0.15232	4.7168
0.15282	4.7169
0.15332	4.7249
0.15381	4.7312
0.15431	4.7185
0.1548	4.731
0.1553	4.7296
0.1558	4.7104
0.15629	4.753
0.15679	4.7455
0.15728	4.714
0.15778	4.7396
0.15828	4.7408
0.15877	4.7433
0.15927	4.7273
0.15976	4.7238
0.16026	4.7174
0.16076	4.7072
0.16125	4.7285
0.16175	4.7328
0.16224	4.7423
0.16274	4.7335
0.16324	4.75
0.16373	4.7413
0.16423	4.7224
0.16472	4.7435
0.16522	4.7496
0.16572	4.7426
0.16621	4.7366
0.16671	4.7464
0.1672	4.735
0.1677	4.7255
0.1682	4.7539
0.16869	4.7597
0.16919	4.7431
0.16968	4.7526
0.17018	4.7664
0.17068	4.757
0.17117	4.7309
0.17167	4.7481
0.17216	4.7371
0.17266	4.7387
0.17316	4.7657
0.17365	4.7479
0.17415	4.7315
0.17464	4.7379
0.17514	4.7463
0.17564	4.7504
0.17613	4.7392
0.17663	4.7386
0.17712	4.7344
0.17762	4.7387
0.17812	4.7354
0.17861	4.7234
0.17911	4.7304
0.1796	4.7269
0.1801	4.7555
0.1806	4.7784
0.18109	4.727
0.18159	4.7607
0.18208	4.7257
0.18258	4.7579
0.18308	4.7635
0.18357	4.7561
0.18407	4.7619
0.18456	4.7603
0.18506	4.747
0.18556	4.7694
0.18605	4.7677
0.18655	4.7497
0.18704	4.7417
0.18754	4.7428
0.18804	4.7838
0.18853	4.7605
0.18903	4.7164
0.18952	4.7589
0.19002	4.7514
0.19052	4.7522
0.19101	4.7528
0.19151	4.7638
0.192	4.7538
0.1925	4.7478
0.193	4.7653
0.19349	4.7399
0.19399	4.7381
0.19448	4.7496
0.19498	4.7416
0.19548	4.7377
0.19597	4.7366
0.19647	4.7623
0.19696	4.7594
0.19746	4.7562
0.19796	4.7549
0.19845	4.7534
0.19895	4.7738
0.19944	4.7695
0.19994	4.7622
0.20044	4.7648
0.20093	4.7743
0.20143	4.7517
0.20192	4.7707
0.20242	4.7609
0.20292	4.7813
0.20341	4.7643
0.20391	4.736
0.2044	4.7455
0.2049	4.77
0.2054	4.7626
0.20589	4.7671
0.20639	4.7661
0.20688	4.7696
0.20738	4.7763
0.20788	4.7561
0.20837	4.7674
0.20887	4.7478
0.20936	4.7582
0.20986	4.7496
0.21036	4.7507
0.21085	4.7494
0.21135	4.7521
0.21184	4.7699
0.21234	4.7348
0.21284	4.7689
0.21333	4.7405
0.21383	4.7505
0.21432	4.766
0.21482	4.7629
0.21532	4.7559
0.21581	4.7592
0.21631	4.7863
0.2168	4.7944
0.2173	4.7548
0.2178	4.7632
0.21829	4.7684
0.21879	4.7752
0.21928	4.7559
0.21978	4.7297
0.22028	4.7586
0.22077	4.7751
0.22127	4.7407
0.22176	4.7695
0.22226	4.7961
0.22276	4.7534
0.22325	4.728
0.22375	4.7719
0.22424	4.7641
0.22474	4.7507
0.22524	4.751
0.22573	4.7581
0.22623	4.7826
0.22672	4.7654
0.22722	4.7621
0.22772	4.7546
0.22821	4.7716
0.22871	4.7523
0.2292	4.7626
0.2297	4.759
0.2302	4.7695
0.23069	4.7544
0.23119	4.8116
0.23168	4.7801
0.23218	4.8044
0.23268	4.7604
0.23317	4.7478
0.23367	4.7755
0.23416	4.8012
0.23466	4.7684
0.23516	4.7534
0.23565	4.7926
0.23615	4.7724
0.23664	4.7792
0.23714	4.7718
0.23764	4.7753
0.23813	4.7767
0.23863	4.7747
0.23912	4.7617
0.23962	4.7626
0.24012	4.7386
0.24061	4.7757
0.24111	4.7608
0.2416	4.7615
0.2421	4.7962
0.2426	4.7588
0.24309	4.779
0.24359	4.7891
0.24408	4.7531
0.24458	4.788
0.24508	4.7497
0.24557	4.7786
0.24607	4.781
0.24656	4.7614
0.24706	4.7745
0.24756	4.7699
0.24805	4.7612
0.24855	4.7772
0.24904	4.7792
0.24954	4.7696
0.25004	4.8011
0.25053	4.7814
0.25103	4.7593
0.25152	4.7741
0.25202	4.7864
0.25252	4.7666
0.25301	4.7774
0.25351	4.7573
0.254	4.762
0.2545	4.7736
0.255	4.7952
0.25549	4.773
0.25599	4.7792
0.25648	4.7761
0.25698	4.7705
0.25748	4.7622
0.25797	4.7831
0.25847	4.7699
0.25896	4.7846
0.25946	4.7565
0.25996	4.7646
0.26045	4.7805
0.26095	4.7608
0.26144	4.7434
0.26194	4.7716
0.26244	4.7649
0.26293	4.7832
0.26343	4.7619
0.26392	4.7783
0.26442	4.8071
0.26492	4.7709
0.26541	4.7703
0.26591	4.7852
0.2664	4.7781
0.2669	4.7764
0.2674	4.7752
0.26789	4.7776
0.26839	4.784
0.26888	4.8002
0.26938	4.7797
0.26988	4.7677
0.27037	4.7475
0.27087	4.7861
0.27136	4.8231
0.27186	4.7743
0.27236	4.7716
0.27285	4.7821
0.27335	4.7833
0.27384	4.7857
0.27434	4.7598
0.27484	4.7954
0.27533	4.7964
0.27583	4.7705
0.27632	4.7536
0.27682	4.7868
0.27732	4.7659
0.27781	4.7711
0.27831	4.772
0.2788	4.7644
0.2793	4.7837
0.2798	4.7868
0.28029	4.7862
0.28079	4.7803
0.28128	4.8078
0.28178	4.7696
0.28228	4.7731
0.28277	4.7719
0.28327	4.7827
0.28376	4.7721
0.28426	4.7698
0.28476	4.7661
0.28525	4.7614
0.28575	4.7526
0.28624	4.7681
0.28674	4.7759
0.28724	4.7971
0.28773	4.7991
0.28823	4.785
0.28872	4.7731
0.28922	4.7573
0.28972	4.7557
0.29021	4.7793
0.29071	4.7768
0.2912	4.7689
0.2917	4.7692
0.2922	4.7587
0.29269	4.7763
0.29319	4.7704
0.29368	4.7599
0.29418	4.7784
0.29468	4.792
0.29517	4.784
0.29567	4.7774
0.29616	4.7902
0.29666	4.7928
0.29716	4.7744
0.29765	4.7845
0.29815	4.7846
0.29864	4.779
0.29914	4.7942
0.29964	4.7808
0.30013	4.7625
0.30063	4.7879
0.30112	4.7657
0.30162	4.7623
0.30212	4.7966
0.30261	4.7657
0.30311	4.7586
0.3036	4.7729
0.3041	4.78
0.3046	4.7836
0.30509	4.7783
0.30559	4.7458
0.30608	4.7872
0.30658	4.7829
0.30708	4.7715
0.30757	4.7916
0.30807	4.7775
0.30856	4.7736
0.30906	4.7469
0.30956	4.7785
0.31005	4.7719
0.31055	4.7543
0.31104	4.7656
0.31154	4.7609
0.31204	4.7658
0.31253	4.7829
0.31303	4.7934
0.31352	4.7824
0.31402	4.7931
0.31452	4.7964
0.31501	4.7561
0.31551	4.7733
0.316	4.7784
0.3165	4.7801
0.317	4.7639
0.31749	4.7458
0.31799	4.7662
0.31848	4.7652
0.31898	4.7827
0.31948	4.7664
0.31997	4.7736
0.32047	4.7813
0.32096	4.7987
0.32146	4.77
0.32196	4.7774
0.32245	4.768
0.32295	4.7604
0.32344	4.79
0.32394	4.7776
0.32444	4.7654
0.32493	4.7614
0.32543	4.7615
0.32592	4.7643
0.32642	4.772
0.32692	4.7992
0.32741	4.7874
0.32791	4.7731
0.3284	4.7774
0.3289	4.7659
0.3294	4.7737
0.32989	4.7389
0.33039	4.7868
0.33088	4.7716
0.33138	4.7952
0.33188	4.7934
0.33237	4.7807
0.33287	4.7589
0.33336	4.7799
0.33386	4.7802
0.33436	4.7776
0.33485	4.7805
0.33535	4.7822
0.33584	4.8016
0.33634	4.7575
0.33684	4.7739
0.33733	4.7607
0.33783	4.7472
0.33832	4.7556
0.33882	4.7754
0.33932	4.7401
0.33981	4.7672
0.34031	4.7655
0.3408	4.7775
0.3413	4.8047
0.3418	4.7696
0.34229	4.7736
0.34279	4.791
0.34328	4.7639
0.34378	4.7625
0.34428	4.7768
0.34477	4.7635
0.34527	4.7805
0.34576	4.7855
0.34626	4.7764
0.34676	4.7751
0.34725	4.8008
0.34775	4.7667
0.34824	4.757
0.34874	4.7891
0.34924	4.744
0.34973	4.8048
0.35023	4.7784
0.35072	4.7782
0.35122	4.8037
0.35172	4.7908
0.35221	4.8014
0.35271	4.7835
0.3532	4.7886
0.3537	4.742
0.3542	4.7754
0.35469	4.7818
0.35519	4.7745
0.35568	4.7683
0.35618	4.7985
0.35668	4.7621
0.35717	4.7747
0.35767	4.7877
0.35816	4.7906
0.35866	4.766
0.35916	4.7861
0.35965	4.7872
0.36015	4.7896
0.36064	4.7808
0.36114	4.7688
0.36164	4.7694
0.36213	4.7799
0.36263	4.7458
0.36312	4.7605
0.36362	4.7747
0.36412	4.7968
0.36461	4.7899
0.36511	4.772
0.3656	4.7842
0.3661	4.8057
0.3666	4.7689
0.36709	4.7693
0.36759	4.7947
0.36808	4.7701
0.36858	4.7693
0.36908	4.7814
0.36957	4.787
0.37007	4.7736
0.37056	4.7357
0.37106	4.7712
0.37156	4.7782
0.37205	4.7692
0.37255	4.7537
0.37304	4.7465
0.37354	4.765
0.37404	4.7974
0.37453	4.7678
0.37503	4.7728
0.37552	4.7735
0.37602	4.7519
0.37652	4.774
0.37701	4.7904
0.37751	4.782
0.378	4.7813
0.3785	4.7597
0.379	4.7639
0.37949	4.7778
0.37999	4.7692
0.38048	4.7714
0.38098	4.7722
0.38148	4.7975
0.38197	4.7669
0.38247	4.7827
0.38296	4.7836
0.38346	4.7691
0.38396	4.76
0.38445	4.7741
0.38495	4.8062
0.38544	4.8028
0.38594	4.7841
0.38644	4.7864
0.38693	4.7731
0.38743	4.7693
0.38792	4.796
0.38842	4.7654
0.38892	4.7823
0.38941	4.7732
0.38991	4.7758
0.3904	4.7737
0.3909	4.7743
0.3914	4.7669
0.39189	4.7817
0.39239	4.7934
0.39288	4.7855
0.39338	4.7728
0.39388	4.7684
0.39437	4.7699
0.39487	4.7783
0.39536	4.8041
0.39586	4.764
0.39636	4.7831
0.39685	4.7862
0.39735	4.7787
0.39784	4.7836
0.39834	4.7862
0.39884	4.7811
0.39933	4.7814
0.39983	4.7989
0.40032	4.7906
0.40082	4.8095
0.40132	4.7747
0.40181	4.8064
0.40231	4.7951
0.4028	4.7968
0.4033	4.7886
0.4038	4.7917
0.40429	4.7852
0.40479	4.78
0.40528	4.7854
0.40578	4.7802
0.40628	4.7872
0.40677	4.786
0.40727	4.7824
0.40776	4.7971
0.40826	4.7797
0.40876	4.775
0.40925	4.7446
0.40975	4.7687
0.41024	4.8038
0.41074	4.768
0.41124	4.7769
0.41173	4.7858
0.41223	4.7888
0.41272	4.768
0.41322	4.7434
0.41372	4.7929
0.41421	4.777
0.41471	4.7935
0.4152	4.7827
0.4157	4.7798
0.4162	4.7931
0.41669	4.7891
0.41719	4.7861
0.41768	4.7852
0.41818	4.788
0.41868	4.7797
0.41917	4.7865
0.41967	4.7735
0.42016	4.7988
0.42066	4.7955
0.42116	4.783
0.42165	4.7772
0.42215	4.7879
0.42264	4.7663
0.42314	4.7762
0.42364	4.7827
0.42413	4.7568
0.42463	4.7901
0.42512	4.7933
0.42562	4.7685
0.42612	4.7882
0.42661	4.7554
0.42711	4.7673
0.4276	4.7793
0.4281	4.7942
0.4286	4.7845
0.42909	4.7755
0.42959	4.7903
0.43008	4.8016
0.43058	4.7597
0.43108	4.7794
0.43157	4.7841
0.43207	4.784
0.43256	4.7805
0.43306	4.7737
0.43356	4.7829
0.43405	4.7558
0.43455	4.775
0.43504	4.7854
0.43554	4.7818
0.43604	4.7811
0.43653	4.7756
0.43703	4.7806
0.43752	4.778
0.43802	4.7462
0.43852	4.7953
0.43901	4.7722
0.43951	4.7776
0.44	4.7926
0.4405	4.7915
0.441	4.7945
0.44149	4.7989
0.44199	4.8076
0.44248	4.7865
0.44298	4.7866
0.44348	4.7678
0.44397	4.7894
0.44447	4.8071
0.44496	4.7867
0.44546	4.7877
0.44596	4.7895
0.44645	4.7761
0.44695	4.7568
0.44744	4.7896
0.44794	4.799
0.44844	4.7907
0.44893	4.7949
0.44943	4.789
0.44992	4.7658
0.45042	4.7758
0.45092	4.7932
0.45141	4.7737
0.45191	4.7888
0.4524	4.7924
0.4529	4.777
0.4534	4.7852
0.45389	4.7778
0.45439	4.7737
0.45488	4.7882
0.45538	4.7896
0.45588	4.783
0.45637	4.7835
0.45687	4.7935
0.45736	4.7989
0.45786	4.7595
0.45836	4.7801
0.45885	4.7821
0.45935	4.8014
0.45984	4.7948
0.46034	4.7809
0.46084	4.7692
0.46133	4.7783
0.46183	4.8061
0.46232	4.7997
0.46282	4.7833
0.46332	4.7763
0.46381	4.8184
0.46431	4.7838
0.4648	4.8026
0.4653	4.7883
0.4658	4.7932
0.46629	4.7797
0.46679	4.7924
0.46728	4.7953
0.46778	4.7871
0.46828	4.7952
0.46877	4.7875
0.46927	4.796
0.46976	4.7688
0.47026	4.7735
0.47076	4.792
0.47125	4.7928
0.47175	4.79
0.47224	4.7902
0.47274	4.772
0.47324	4.7999
0.47373	4.8012
0.47423	4.7827
0.47472	4.7747
0.47522	4.7878
0.47572	4.8028
0.47621	4.7914
0.47671	4.773
0.4772	4.766
0.4777	4.7966
0.4782	4.7903
0.47869	4.7902
0.47919	4.7744
0.47968	4.8067
0.48018	4.778
0.48068	4.7777
0.48117	4.7695
0.48167	4.803
0.48216	4.7595
0.48266	4.789
0.48316	4.799
0.48365	4.8065
0.48415	4.7784
0.48464	4.7906
0.48514	4.7881
0.48564	4.7954
0.48613	4.7621
0.48663	4.7811
0.48712	4.788
0.48762	4.7955
0.48812	4.7858
0.48861	4.7915
0.48911	4.8165
0.4896	4.783
0.4901	4.7852
0.4906	4.7896
0.49109	4.7772
0.49159	4.7802
0.49208	4.8107
0.49258	4.788
0.49308	4.7941
0.49357	4.7848
0.49407	4.7837
0.49456	4.8086
0.49506	4.785
0.49556	4.8127
0.49605	4.7824
0.49655	4.8052
0.49704	4.7962
0.49754	4.7886
0.49804	4.8065
0.49853	4.7622
0.49903	4.7918
0.49952	4.7834
0.50002	4.7882
0.50052	4.7788
0.50101	4.7818
0.50151	4.8024
0.502	4.7888
0.5025	4.7732
0.503	4.7462
0.50349	4.8017
0.50399	4.8029
0.50448	4.8093
0.50498	4.7886
0.50548	4.7986
0.50597	4.796
0.50647	4.7817
0.50696	4.7743
0.50746	4.7738
0.50796	4.8078
0.50845	4.8154
0.50895	4.804
0.50944	4.8028
0.50994	4.7885
0.51044	4.7622
0.51093	4.7895
0.51143	4.7806
0.51192	4.7573
0.51242	4.7679
0.51292	4.7703
0.51341	4.7701
0.51391	4.792
0.5144	4.7932
0.5149	4.7607
0.5154	4.8106
0.51589	4.7935
0.51639	4.7723
0.51688	4.7815
0.51738	4.8007
0.51788	4.7794
0.51837	4.7966
0.51887	4.7971
0.51936	4.773
0.51986	4.7708
0.52036	4.7877
0.52085	4.8043
0.52135	4.7818
0.52184	4.7731
0.52234	4.784
0.52284	4.8081
0.52333	4.7919
0.52383	4.805
0.52432	4.8068
0.52482	4.7835
0.52532	4.7973
0.52581	4.8033
0.52631	4.7732
0.5268	4.7991
0.5273	4.7987
0.5278	4.8157
0.52829	4.7729
0.52879	4.8121
0.52928	4.791
0.52978	4.792
0.53028	4.8015
0.53077	4.7915
0.53127	4.7915
0.53176	4.8141
0.53226	4.7848
0.53276	4.7755
0.53325	4.787
0.53375	4.7978
0.53424	4.793
0.53474	4.8053
0.53524	4.7845
0.53573	4.7837
0.53623	4.8099
0.53672	4.7872
0.53722	4.8018
0.53772	4.7999
0.53821	4.778
0.53871	4.8044
0.5392	4.7996
0.5397	4.7993
0.5402	4.7752
0.54069	4.7722
0.54119	4.7889
0.54168	4.763
0.54218	4.7859
0.54268	4.7982
0.54317	4.7956
0.54367	4.7751
0.54416	4.7609
0.54466	4.7989
0.54516	4.7987
0.54565	4.7579
0.54615	4.8092
0.54664	4.7856
0.54714	4.7938
0.54764	4.8145
0.54813	4.7783
0.54863	4.8037
0.54912	4.8008
0.54962	4.8184
0.55012	4.7772
0.55061	4.8191
0.55111	4.7921
0.5516	4.8077
0.5521	4.7744
0.5526	4.8221
0.55309	4.794
0.55359	4.7843
0.55408	4.7977
0.55458	4.7698
0.55508	4.799
0.55557	4.7897
0.55607	4.7974
0.55656	4.7782
0.55706	4.7726
0.55756	4.7659
0.55805	4.7632
0.55855	4.7889
0.55904	4.7879
0.55954	4.7958
0.56004	4.8001
0.56053	4.7715
0.56103	4.794
0.56152	4.7912
0.56202	4.7833
0.56252	4.7774
0.56301	4.802
0.56351	4.7514
0.564	4.7984
0.5645	4.7446
0.565	4.762
0.56549	4.7831
0.56599	4.7939
0.56648	4.7755
0.56698	4.7939
0.56748	4.78
0.56797	4.7846
0.56847	4.783
0.56896	4.7904
0.56946	4.8144
0.56996	4.8057
0.57045	4.7855
0.57095	4.7947
0.57144	4.7916
0.57194	4.7725
0.57244	4.771
0.57293	4.7782
0.57343	4.7907
0.57392	4.7868
0.57442	4.7985
0.57492	4.7913
0.57541	4.8016
0.57591	4.8044
0.5764	4.7857
0.5769	4.7904
0.5774	4.7768
0.57789	4.8011
0.57839	4.8162
0.57888	4.7809
0.57938	4.794
0.57988	4.7994
0.58037	4.7823
0.58087	4.8103
0.58136	4.8085
0.58186	4.7936
0.58236	4.7989
0.58285	4.7773
0.58335	4.7721
0.58384	4.786
0.58434	4.7929
0.58484	4.8006
0.58533	4.776
0.58583	4.7719
0.58632	4.7807
0.58682	4.7836
0.58732	4.7983
0.58781	4.7868
0.58831	4.7777
0.5888	4.8109
0.5893	4.7755
0.5898	4.7643
0.59029	4.8069
0.59079	4.8068
0.59128	4.7876
0.59178	4.7545
0.59228	4.7856
0.59277	4.7747
0.59327	4.7944
0.59376	4.784
0.59426	4.8004
0.59476	4.7666
0.59525	4.7871
0.59575	4.7878
0.59624	4.7781
0.59674	4.8071
0.59724	4.8136
0.59773	4.8041
0.59823	4.7778
0.59872	4.7906
0.59922	4.7849
0.59972	4.8049
0.60021	4.7793
0.60071	4.791
0.6012	4.7746
0.6017	4.8042
0.6022	4.7833
0.60269	4.7757
0.60319	4.7746
0.60368	4.7997
0.60418	4.7768
0.60468	4.8029
0.60517	4.7938
0.60567	4.7777
0.60616	4.7782
0.60666	4.7828
0.60716	4.7819
0.60765	4.7817
0.60815	4.7782
0.60864	4.7943
0.60914	4.7971
0.60964	4.7821
0.61013	4.8067
0.61063	4.7927
0.61112	4.8041
0.61162	4.7851
0.61212	4.8082
0.61261	4.7693
0.61311	4.7936
0.6136	4.7758
0.6141	4.7902
0.6146	4.7792
0.61509	4.7867
0.61559	4.7832
0.61608	4.7809
0.61658	4.773
0.61708	4.7687
0.61757	4.7841
0.61807	4.7549
0.61856	4.7943
0.61906	4.813
0.61956	4.7726
0.62005	4.7983
0.62055	4.7675
0.62104	4.8105
0.62154	4.8181
0.62204	4.7855
0.62253	4.7995
0.62303	4.8087
0.62352	4.8076
0.62402	4.7974
0.62452	4.7841
0.62501	4.7704
0.62551	4.7871
0.626	4.7914
0.6265	4.763
0.627	4.7595
0.62749	4.7794
0.62799	4.7864
0.62848	4.8046
0.62898	4.7901
0.62948	4.7986
0.62997	4.7989
0.63047	4.7742
0.63096	4.7746
0.63146	4.8017
0.63196	4.7916
0.63245	4.8027
0.63295	4.7957
0.63344	4.8018
0.63394	4.803
0.63444	4.7656
0.63493	4.768
0.63543	4.8203
0.63592	4.7944
0.63642	4.7849
0.63692	4.7841
0.63741	4.7857
0.63791	4.8023
0.6384	4.7979
0.6389	4.7841
0.6394	4.8145
0.63989	4.803
0.64039	4.7979
0.64088	4.7925
0.64138	4.793
0.64188	4.8015
0.64237	4.7627
0.64287	4.782
0.64336	4.7757
0.64386	4.768
0.64436	4.8043
0.64485	4.8042
0.64535	4.8052
0.64584	4.7837
0.64634	4.8096
0.64684	4.7916
0.64733	4.7904
0.64783	4.7647
0.64832	4.7545
0.64882	4.7994
0.64932	4.7846
0.64981	4.7838
0.65031	4.7933
0.6508	4.8003
0.6513	4.8279
0.6518	4.7987
0.65229	4.7816
0.65279	4.7958
0.65328	4.8039
0.65378	4.7891
0.65428	4.7899
0.65477	4.7967
0.65527	4.7814
0.65576	4.7949
0.65626	4.8061
0.65676	4.7968
0.65725	4.7915
0.65775	4.7711
0.65824	4.8078
0.65874	4.7789
0.65924	4.7754
0.65973	4.7762
0.66023	4.7974
0.66072	4.777
0.66122	4.774
0.66172	4.8021
0.66221	4.8003
0.66271	4.7881
0.6632	4.8027
0.6637	4.7947
0.6642	4.7821
0.66469	4.7906
0.66519	4.7759
0.66568	4.7966
0.66618	4.8
0.66668	4.8012
0.66717	4.7837
0.66767	4.7855
0.66816	4.7754
0.66866	4.827
0.66916	4.7961
0.66965	4.7983
0.67015	4.8
0.67064	4.7992
0.67114	4.8012
0.67164	4.7899
0.67213	4.7914
0.67263	4.7927
0.67312	4.7999
0.67362	4.7909
0.67412	4.8004
0.67461	4.8091
0.67511	4.7937
0.6756	4.7767
0.6761	4.7886
0.6766	4.7743
0.67709	4.7633
0.67759	4.7784
0.67808	4.789
0.67858	4.808
0.67908	4.7884
0.67957	4.7835
0.68007	4.8137
0.68056	4.7937
0.68106	4.8013
0.68156	4.802
0.68205	4.7897
0.68255	4.7898
0.68304	4.7838
0.68354	4.7768
0.68404	4.7959
0.68453	4.7954
0.68503	4.7922
0.68552	4.7833
0.68602	4.7762
0.68652	4.7982
0.68701	4.8108
0.68751	4.8158
0.688	4.7958
0.6885	4.7966
0.689	4.8043
0.68949	4.7914
0.68999	4.7877
0.69048	4.7917
0.69098	4.7831
0.69148	4.7951
0.69197	4.7869
0.69247	4.8093
0.69296	4.7905
0.69346	4.7899
0.69396	4.8201
0.69445	4.795
0.69495	4.7949
0.69544	4.82
0.69594	4.8139
0.69644	4.7946
0.69693	4.8243
0.69743	4.7815
0.69792	4.7955
0.69842	4.8023
0.69892	4.7649
0.69941	4.7821
0.69991	4.8004
0.7004	4.7977
0.7009	4.8046
0.7014	4.7949
0.70189	4.8025
0.70239	4.803
0.70288	4.7739
0.70338	4.7807
0.70388	4.7951
0.70437	4.7959
0.70487	4.8057
0.70536	4.7888
0.70586	4.8069
0.70636	4.7892
0.70685	4.8059
0.70735	4.7824
0.70784	4.8078
0.70834	4.8008
0.70884	4.7877
0.70933	4.8229
0.70983	4.7716
0.71032	4.7952
0.71082	4.7889
0.71132	4.8185
0.71181	4.8028
0.71231	4.7691
0.7128	4.7783
0.7133	4.7907
0.7138	4.7951
0.71429	4.7898
0.71479	4.8021
0.71528	4.7842
0.71578	4.8106
0.71628	4.783
0.71677	4.8
0.71727	4.783
0.71776	4.8038
0.71826	4.778
0.71876	4.8113
0.71925	4.8068
0.71975	4.805
0.72024	4.8094
0.72074	4.8006
0.72124	4.7865
0.72173	4.7877
0.72223	4.8092
0.72272	4.7949
0.72322	4.7726
0.72372	4.7966
0.72421	4.8014
0.72471	4.799
0.7252	4.7715
0.7257	4.7831
0.7262	4.7715
0.72669	4.7985
0.72719	4.8048
0.72768	4.7979
0.72818	4.7932
0.72868	4.7774
0.72917	4.7896
0.72967	4.8005
0.73016	4.8
0.73066	4.8038
0.73116	4.8202
0.73165	4.7918
0.73215	4.8393
0.73264	4.8115
0.73314	4.7948
0.73364	4.8153
0.73413	4.7921
0.73463	4.7982
0.73512	4.7989
0.73562	4.8201
0.73612	4.799
0.73661	4.7944
0.73711	4.7927
0.7376	4.7926
0.7381	4.7921
0.7386	4.777
0.73909	4.7994
0.73959	4.8012
0.74008	4.7829
0.74058	4.7984
0.74108	4.785
0.74157	4.7978
0.74207	4.802
0.74256	4.7657
0.74306	4.7848
0.74356	4.7973
0.74405	4.8027
0.74455	4.8089
0.74504	4.8169
0.74554	4.7992
0.74604	4.7745
0.74653	4.8012
0.74703	4.7793
0.74752	4.7959
0.74802	4.8064
0.74852	4.7962
0.74901	4.7912
0.74951	4.8046
0.75	4.7876
0.7505	4.795
0.751	4.8138
0.75149	4.7841
0.75199	4.8293
0.75248	4.7942
0.75298	4.812
0.75348	4.7914
0.75397	4.8058
0.75447	4.7731
0.75496	4.8075
0.75546	4.8054
0.75596	4.8198
0.75645	4.8095
0.75695	4.8014
0.75744	4.8173
0.75794	4.8021
0.75844	4.7768
0.75893	4.7773
0.75943	4.7909
0.75992	4.7824
0.76042	4.7927
0.76092	4.7883
0.76141	4.8028
0.76191	4.8072
0.7624	4.78
0.7629	4.7863
0.7634	4.79
0.76389	4.7935
0.76439	4.7952
0.76488	4.796
0.76538	4.7957
0.76588	4.8091
0.76637	4.81
0.76687	4.7991
0.76736	4.8151
0.76786	4.7881
0.76836	4.7949
0.76885	4.8132
0.76935	4.8278
0.76984	4.8202
0.77034	4.7971
0.77084	4.8032
0.77133	4.8176
0.77183	4.7816
0.77232	4.8095
0.77282	4.799
0.77332	4.7876
0.77381	4.7805
0.77431	4.8049
0.7748	4.8078
0.7753	4.8229
0.7758	4.7796
0.77629	4.7958
0.77679	4.7672
0.77728	4.8048
0.77778	4.7918
0.77828	4.8264
0.77877	4.8057
0.77927	4.7916
0.77976	4.7772
0.78026	4.8107
0.78076	4.8236
0.78125	4.7886
0.78175	4.8143
0.78224	4.7916
0.78274	4.802
0.78324	4.7925
0.78373	4.7827
0.78423	4.8121
0.78472	4.789
0.78522	4.8077
0.78572	4.8063
0.78621	4.8241
0.78671	4.8159
0.7872	4.8036
0.7877	4.7747
0.7882	4.7784
0.78869	4.8019
0.78919	4.7745
0.78968	4.7986
0.79018	4.8023
0.79068	4.7796
0.79117	4.8183
0.79167	4.8043
0.79216	4.8231
0.79266	4.8356
0.79316	4.7998
0.79365	4.8013
0.79415	4.8071
0.79464	4.7804
0.79514	4.8196
0.79564	4.8108
0.79613	4.7919
0.79663	4.8108
0.79712	4.8005
0.79762	4.7998
0.79812	4.7767
0.79861	4.8095
0.79911	4.8146
0.7996	4.781
0.8001	4.7674
0.8006	4.8186
0.80109	4.7897
0.80159	4.7986
0.80208	4.7779
0.80258	4.7948
0.80308	4.8212
0.80357	4.8135
0.80407	4.7784
0.80456	4.8089
0.80506	4.7918
0.80556	4.8061
0.80605	4.795
0.80655	4.8006
0.80704	4.8022
0.80754	4.826
0.80804	4.8057
0.80853	4.7923
0.80903	4.7968
0.80952	4.7735
0.81002	4.8156
0.81052	4.8079
0.81101	4.7897
0.81151	4.8023
0.812	4.8076
0.8125	4.8053
0.813	4.789
0.81349	4.824
0.81399	4.7954
0.81448	4.7803
0.81498	4.7929
0.81548	4.8144
0.81597	4.8045
0.81647	4.7854
0.81696	4.8002
0.81746	4.8243
0.81796	4.8142
0.81845	4.7696
0.81895	4.8094
0.81944	4.7961
0.81994	4.788
0.82044	4.793
0.82093	4.8001
0.82143	4.7979
0.82192	4.7762
0.82242	4.8017
0.82292	4.7883
0.82341	4.83
0.82391	4.8061
0.8244	4.8018
0.8249	4.8067
0.8254	4.7925
0.82589	4.7808
0.82639	4.7981
0.82688	4.7979
0.82738	4.8047
0.82788	4.8085
0.82837	4.8016
0.82887	4.7952
0.82936	4.7876
0.82986	4.8273
0.83036	4.7976
0.83085	4.7904
0.83135	4.804
0.83184	4.8026
0.83234	4.8113
0.83284	4.7785
0.83333	4.7763
0.83383	4.7848
0.83432	4.7962
0.83482	4.7959
0.83532	4.8173
0.83581	4.7918
0.83631	4.8195
0.8368	4.7894
0.8373	4.7843
0.8378	4.8076
0.83829	4.8037
0.83879	4.7976
0.83928	4.7874
0.83978	4.8087
0.84028	4.7999
0.84077	4.8162
0.84127	4.7746
0.84176	4.8036
0.84226	4.823
0.84276	4.8081
0.84325	4.8099
0.84375	4.7972
0.84424	4.8029
0.84474	4.7872
0.84524	4.8001
0.84573	4.7918
0.84623	4.816
0.84672	4.812
0.84722	4.802
0.84772	4.809
0.84821	4.8129
0.84871	4.8068
0.8492	4.7939
0.8497	4.8055
0.8502	4.7919
0.85069	4.8045
0.85119	4.7986
0.85168	4.7867
0.85218	4.8131
0.85268	4.7817
0.85317	4.7973
0.85367	4.8148
0.85416	4.8084
0.85466	4.8003
0.85516	4.7901
0.85565	4.7926
0.85615	4.7769
0.85664	4.8153
0.85714	4.7997
0.85764	4.7851
0.85813	4.8289
0.85863	4.7894
0.85912	4.7801
0.85962	4.8044
0.86012	4.7834
0.86061	4.827
0.86111	4.7901
0.8616	4.7977
0.8621	4.7948
0.8626	4.789
0.86309	4.8215
0.86359	4.7873
0.86408	4.7929
0.86458	4.8012
0.86508	4.8141
0.86557	4.8103
0.86607	4.798
0.86656	4.8049
0.86706	4.8
0.86756	4.7835
0.86805	4.8166
0.86855	4.7899
0.86904	4.7964
0.86954	4.7922
0.87004	4.8162
0.87053	4.7948
0.87103	4.8057
0.87152	4.8094
0.87202	4.7851
0.87252	4.7882
0.87301	4.7855
0.87351	4.8012
0.874	4.8136
0.8745	4.7987
0.875	4.7968
0.87549	4.8044
0.87599	4.7804
0.87648	4.7908
0.87698	4.7997
0.87748	4.7855
0.87797	4.8025
0.87847	4.8089
0.87896	4.8182
0.87946	4.7929
0.87996	4.7944
0.88045	4.7921
0.88095	4.7877
0.88144	4.8322
0.88194	4.7816
0.88244	4.7801
0.88293	4.7935
0.88343	4.8027
0.88392	4.8189
0.88442	4.7901
0.88492	4.8006
0.88541	4.8067
0.88591	4.7998
0.8864	4.7907
0.8869	4.7918
0.8874	4.7852
0.88789	4.7838
0.88839	4.7927
0.88888	4.8121
0.88938	4.8101
0.88988	4.7917
0.89037	4.8004
0.89087	4.7907
0.89136	4.7939
0.89186	4.8181
0.89236	4.7851
0.89285	4.7921
0.89335	4.7814
0.89384	4.8131
0.89434	4.8024
0.89484	4.7872
0.89533	4.7743
0.89583	4.8061
0.89632	4.8036
0.89682	4.7882
0.89732	4.7885
0.89781	4.8097
0.89831	4.7959
0.8988	4.8119
0.8993	4.8042
0.8998	4.8005
0.90029	4.8154
0.90079	4.7967
0.90128	4.8173
0.90178	4.8163
0.90228	4.8042
0.90277	4.8161
0.90327	4.7758
0.90376	4.7962
0.90426	4.7854
0.90476	4.8039
0.90525	4.8087
0.90575	4.7834
0.90624	4.8112
0.90674	4.7928
0.90724	4.7921
0.90773	4.7927
0.90823	4.7981
0.90872	4.7948
0.90922	4.7957
0.90972	4.7793
0.91021	4.7871
0.91071	4.8006
0.9112	4.8017
0.9117	4.801
0.9122	4.7916
0.91269	4.7849
0.91319	4.7946
0.91368	4.7847
0.91418	4.7783
0.91468	4.7793
0.91517	4.7944
0.91567	4.8084
0.91616	4.7986
0.91666	4.8198
0.91716	4.8007
0.91765	4.7638
0.91815	4.7918
0.91864	4.8299
0.91914	4.8018
0.91964	4.8104
0.92013	4.7973
0.92063	4.7942
0.92112	4.7912
0.92162	4.7818
0.92212	4.7937
0.92261	4.8017
0.92311	4.7597
0.9236	4.7995
0.9241	4.7919
0.9246	4.7946
0.92509	4.8006
0.92559	4.7953
0.92608	4.7975
0.92658	4.8151
0.92708	4.8089
0.92757	4.7943
0.92807	4.7739
0.92856	4.7731
0.92906	4.7828
0.92956	4.7745
0.93005	4.8053
0.93055	4.7934
0.93104	4.7865
0.93154	4.7992
0.93204	4.8098
0.93253	4.8112
0.93303	4.8068
0.93352	4.8091
0.93402	4.7935
0.93452	4.8112
0.93501	4.7994
0.93551	4.8146
0.936	4.815
0.9365	4.8109
0.937	4.8088
0.93749	4.8055
0.93799	4.8135
0.93848	4.8258
0.93898	4.8231
0.93948	4.796
0.93997	4.8096
0.94047	4.8108
0.94096	4.7874
0.94146	4.7954
0.94196	4.8007
0.94245	4.7965
0.94295	4.807
0.94344	4.7842
0.94394	4.788
0.94444	4.7981
0.94493	4.8149
0.94543	4.7869
0.94592	4.8031
0.94642	4.7934
0.94692	4.7938
0.94741	4.8059
0.94791	4.8088
0.9484	4.7625
0.9489	4.7986
0.9494	4.8072
0.94989	4.8007
0.95039	4.7985
0.95088	4.8127
0.95138	4.8114
0.95188	4.8104
0.95237	4.7842
0.95287	4.8181
0.95336	4.7887
0.95386	4.8
0.95436	4.8143
0.95485	4.7934
0.95535	4.8084
0.95584	4.7909
0.95634	4.7968
0.95684	4.7933
0.95733	4.8341
0.95783	4.7993
0.95832	4.7908
0.95882	4.7874
0.95932	4.7667
0.95981	4.7956
0.96031	4.819
0.9608	4.791
0.9613	4.8121
0.9618	4.8016
0.96229	4.8185
0.96279	4.7997
0.96328	4.8178
0.96378	4.797
0.96428	4.7832
0.96477	4.8184
0.96527	4.8172
0.96576	4.799
0.96626	4.8
0.96676	4.81
0.96725	4.8196
0.96775	4.8052
0.96824	4.8087
0.96874	4.8052
0.96924	4.7917
0.96973	4.7744
0.97023	4.786
0.97072	4.7819
0.97122	4.8097
0.97172	4.81
0.97221	4.8009
0.97271	4.8078
0.9732	4.8002
0.9737	4.807
0.9742	4.7906
0.97469	4.8199
0.97519	4.8011
0.97568	4.8034
0.97618	4.7966
0.97668	4.7816
0.97717	4.7993
0.97767	4.7849
0.97816	4.7989
0.97866	4.7921
0.97916	4.773
0.97965	4.7962
0.98015	4.8026
0.98064	4.8216
0.98114	4.7818
0.98164	4.786
0.98213	4.8071
0.98263	4.7707
0.98312	4.7864
0.98362	4.8062
0.98412	4.7923
0.98461	4.7986
0.98511	4.8305
0.9856	4.8117
0.9861	4.7989
0.9866	4.7962
0.98709	4.7997
0.98759	4.8086
0.98808	4.7899
0.98858	4.8064
0.98908	4.8198
0.98957	4.8256
0.99007	4.8064
0.99056	4.7984
0.99106	4.7982
0.99156	4.7989
0.99205	4.8
0.99255	4.7873
0.99304	4.809
0.99354	4.8302
0.99404	4.8029
0.99453	4.7768
0.99503	4.8345
0.99552	4.7978
0.99602	4.8006
0.99652	4.8237
0.99701	4.7909
0.99751	4.8091
0.998	4.8171
0.9985	4.8066
0.999	4.7972
0.99949	4.7952
0.99999	4.8035
1.0005	4.7966
1.001	4.7561
1.0015	4.8067
1.002	4.8175
1.0025	4.8191
1.003	4.7796
1.0035	4.8092
1.004	4.8087
1.0045	4.7961
1.0049	4.8231
1.0054	4.8077
1.0059	4.8158
1.0064	4.8066
1.0069	4.8034
1.0074	4.7719
1.0079	4.8087
1.0084	4.7987
1.0089	4.8052
1.0094	4.8209
1.0099	4.7903
1.0104	4.8008
1.0109	4.8086
1.0114	4.793
1.0119	4.8037
1.0124	4.822
1.0129	4.7955
1.0134	4.7946
1.0139	4.8025
1.0144	4.8139
1.0149	4.7885
1.0154	4.8243
1.0159	4.7905
[truncated: 14,020 more rows]

## Sheet: Fig.4c
Spy[uM]	SpyWT	SpyH96L	SpyQ100L
10.04	6.62
20.09	4.14
40.17	2.6
80.35	1.734
160.7	1.284
321.39	1.068
482.09	0.981
642.78	0.936
10.04		2.42
20.09		1.33
40.17		0.806
80.35		0.51
160.7		0.355
241.04		0.308
321.39		0.282
401.74		0.27
10.04			0.205
20.09			0.108
40.17			0.063
80.35			0.043
120.5			0.036
200.9			0.0303
281.2			0.0277

## Sheet: Fig.5a
Time (s)	0 uM	5 uM	10 uM	20.1 uM	40.2 uM	80.3 uM	120.5 uM	177.1 uM
0.9418	4.668
0.9602	4.6603
0.9786	4.665
0.997	4.6706
1.0154	4.6678
1.9418	4.6649
1.9602	4.6707
1.9786	4.6698
1.997	4.6695
2.0154	4.6652
2.9418	4.662
2.9602	4.6731
2.9786	4.6715
2.997	4.6697
3.0154	4.6672
3.9418	4.6654
3.9602	4.6654
3.9786	4.6657
3.997	4.666
4.0154	4.6671
4.9418	4.6695
4.9602	4.6654
4.9786	4.6647
4.997	4.6664
5.0154	4.6622
5.9418	4.6679
5.9602	4.6662
5.9786	4.6655
5.997	4.6697
6.0154	4.6709
6.9418	4.671
6.9602	4.6706
6.9786	4.6663
6.997	4.6678
7.0154	4.6654
7.9418	4.6672
7.9602	4.661
7.9786	4.6684
7.997	4.6664
8.0154	4.6601
8.9418	4.6679
8.9602	4.6616
8.9786	4.6681
8.997	4.6605
9.0154	4.6689
9.9418	4.6659
9.9602	4.6687
9.9786	4.664
9.997	4.6672
10.015	4.665
10.942	4.6636
10.96	4.6668
10.979	4.6712
10.997	4.6681
11.015	4.6652
11.942	4.664
11.96	4.6623
11.979	4.663
11.997	4.6646
12.015	4.6675
12.942	4.6691
12.96	4.6652
12.979	4.6681
12.997	4.6621
13.015	4.6591
13.942	4.6643
13.96	4.6634
13.979	4.6614
13.997	4.6651
14.015	4.665
14.942	4.6683
14.96	4.6623
14.979	4.664
14.997	4.6679
15.015	4.6645
15.942	4.6644
15.96	4.6673
15.979	4.6723
15.997	4.6643
16.015	4.6652
16.942	4.665
16.96	4.6675
16.979	4.6668
16.997	4.67
17.015	4.6646
17.942	4.6696
17.96	4.6688
17.979	4.6649
17.997	4.6705
18.015	4.6678
18.942	4.668
18.96	4.6627
18.979	4.6634
18.997	4.6684
19.015	4.6631
19.942	4.6651
19.96	4.6665
19.979	4.6665
19.997	4.667
20.015	4.6687
20.942	4.6691
20.96	4.6607
20.979	4.6689
20.997	4.6637
21.015	4.6679
21.942	4.6662
21.96	4.6638
21.979	4.6704
21.997	4.6703
22.015	4.6675
22.942	4.6659
22.96	4.6692
22.979	4.6614
22.997	4.668
23.015	4.6594
23.942	4.6697
23.96	4.6599
23.979	4.6665
23.997	4.6632
24.015	4.6699
24.942	4.6625
24.96	4.6638
24.979	4.6631
24.997	4.6648
25.015	4.6656
25.942	4.6613
25.96	4.6663
25.979	4.6638
25.997	4.6641
26.015	4.6558
26.942	4.6644
26.96	4.6689
26.979	4.6668
26.997	4.6644
27.015	4.6673
27.942	4.6631
27.96	4.6607
27.979	4.6625
27.997	4.6648
28.015	4.6661
28.942	4.6658
28.96	4.6626
28.979	4.6634
28.997	4.6623
29.015	4.6636
29.942	4.6642
29.96	4.6625
29.979	4.6702
29.997	4.6681
30.015	4.6614
30.942	4.6637
30.96	4.6657
30.979	4.662
30.997	4.6629
31.015	4.666
31.942	4.6677
31.96	4.6639
31.979	4.6636
31.997	4.6664
32.015	4.6641
32.942	4.6652
32.96	4.6645
32.979	4.6666
32.997	4.67
33.015	4.6613
33.942	4.6637
33.96	4.6609
33.979	4.6664
33.997	4.6655
34.015	4.6657
34.942	4.6666
34.96	4.6634
34.979	4.6637
34.997	4.6641
35.015	4.6655
35.942	4.665
35.96	4.6638
35.979	4.6626
35.997	4.6627
36.015	4.6601
36.942	4.662
36.96	4.6595
36.979	4.6632
36.997	4.6605
37.015	4.6636
37.942	4.6655
37.96	4.6648
37.979	4.6651
37.997	4.669
38.015	4.6608
38.942	4.664
38.96	4.6669
38.979	4.6653
38.997	4.6632
39.015	4.6676
39.942	4.6657
39.96	4.666
39.979	4.6636
39.997	4.6602
40.015	4.6627
40.942	4.6609
40.96	4.6628
40.979	4.6646
40.997	4.6627
41.015	4.6595
41.942	4.6632
41.96	4.66
41.979	4.6618
41.997	4.6631
42.015	4.6641
42.942	4.662
42.96	4.6634
42.979	4.6643
42.997	4.6689
43.015	4.667
43.942	4.6631
43.96	4.6616
43.979	4.6621
43.997	4.6677
44.015	4.6662
44.942	4.6594
44.96	4.6638
44.979	4.6671
44.997	4.6625
45.015	4.67
45.942	4.6705
45.96	4.6673
45.979	4.6659
45.997	4.662
46.015	4.663
46.942	4.6661
46.96	4.6661
46.979	4.6674
46.997	4.6658
47.015	4.6583
47.942	4.6651
47.96	4.6605
47.979	4.6631
47.997	4.6644
48.015	4.6703
48.942	4.6634
48.96	4.6595
48.979	4.6668
48.997	4.6656
49.015	4.6616
49.942	4.6624
49.96	4.665
49.979	4.6664
49.997	4.6638
50.015	4.665
0.9441		4.5565	4.4758	4.403	4.3848
0.9487		4.5437	4.4716	4.3888	4.3777
0.9533		4.5565	4.4757	4.3903	4.3946
0.9579		4.5501	4.4784	4.3942	4.3842
0.9625		4.5686	4.4835	4.3955	4.3768
0.9671		4.5611	4.4797	4.3935	4.3887
0.9717		4.55	4.4776	4.4038	4.3997
0.9763		4.5491	4.4749	4.3987	4.3824
0.9809		4.5566	4.486	4.3965	4.3821
0.9855		4.5519	4.4725	4.3881	4.3865
0.9901		4.5534	4.4671	4.3982	4.3911
0.9947		4.5428	4.4767	4.4061	4.3815
0.9993		4.5542	4.4671	4.3953	4.3827
1.0039		4.5392	4.4679	4.3901	4.3867
1.0085		4.546	4.4745	4.4066	4.3851
1.0131		4.5522	4.4805	4.3972	4.3841
1.0177		4.5425	4.4747	4.4025	4.3876
1.0223		4.548	4.4821	4.3971	4.384
1.0269		4.5533	4.4714	4.4024	4.3943
1.0315		4.5566	4.4748	4.3936	4.3896
1.9441		4.5273	4.4409	4.3633	4.3686
1.9487		4.5374	4.4523	4.3629	4.3557
1.9533		4.528	4.446	4.3649	4.3693
1.9579		4.5251	4.451	4.3649	4.3613
1.9625		4.5252	4.4435	4.3653	4.3604
1.9671		4.5285	4.4499	4.3669	4.3579
1.9717		4.539	4.4509	4.3673	4.3575
1.9763		4.5263	4.4434	4.3729	4.3585
1.9809		4.5323	4.4488	4.3774	4.3783
1.9855		4.5319	4.447	4.3616	4.3656
1.9901		4.5402	4.4496	4.3582	4.3534
1.9947		4.5363	4.4421	4.3644	4.3605
1.9993		4.5291	4.4456	4.3675	4.3538
2.0039		4.537	4.4462	4.3649	4.3614
2.0085		4.5395	4.4467	4.3633	4.3664
2.0131		4.516	4.4486	4.3555	4.3631
2.0177		4.5419	4.44	4.3709	4.3671
2.0223		4.5225	4.4461	4.3559	4.3632
2.0269		4.5317	4.4434	4.3732	4.3479
2.0315		4.5458	4.4437	4.3721	4.3678
2.9441		4.5045	4.4132	4.3499	4.3402
2.9487		4.5114	4.4246	4.3364	4.3475
2.9533		4.5242	4.4169	4.343	4.3413
2.9579		4.5229	4.4116	4.3452	4.3369
2.9625		4.5157	4.4276	4.3387	4.33
2.9671		4.5135	4.4307	4.3334	4.3428
2.9717		4.5151	4.4149	4.3437	4.3364
2.9763		4.5124	4.4188	4.3473	4.3386
2.9809		4.509	4.417	4.3328	4.338
2.9855		4.5175	4.4193	4.3514	4.3342
2.9901		4.5153	4.4244	4.3346	4.3391
2.9947		4.5208	4.4065	4.3493	4.3429
2.9993		4.5174	4.4184	4.3463	4.3417
3.0039		4.5255	4.4178	4.3394	4.3402
3.0085		4.5124	4.4191	4.3413	4.3393
3.0131		4.5222	4.4224	4.3473	4.3292
3.0177		4.5231	4.4304	4.3361	4.3432
3.0223		4.5011	4.4217	4.329	4.3421
3.0269		4.5104	4.4254	4.3303	4.3293
3.0315		4.5289	4.4243	4.339	4.3316
3.9441		4.5111	4.3981	4.324	4.31
3.9487		4.4968	4.3931	4.3237	4.3211
3.9533		4.4923	4.3989	4.3107	4.3136
3.9579		4.5074	4.3974	4.3233	4.317
3.9625		4.5005	4.4027	4.3152	4.3182
3.9671		4.5149	4.3946	4.3124	4.319
3.9717		4.5096	4.3945	4.3181	4.3248
3.9763		4.516	4.3985	4.313	4.3156
3.9809		4.5088	4.4085	4.3228	4.3125
3.9855		4.4953	4.3984	4.3211	4.3096
3.9901		4.513	4.404	4.3201	4.3225
3.9947		4.5276	4.4014	4.3171	4.3119
3.9993		4.5105	4.3984	4.3229	4.3286
4.0039		4.5173	4.4062	4.308	4.3165
4.0085		4.5036	4.3981	4.3292	4.3147
4.0131		4.5054	4.4086	4.3178	4.3208
4.0177		4.515	4.3974	4.321	4.3232
4.0223		4.5021	4.3968	4.3168	4.322
4.0269		4.51	4.4105	4.3259	4.3164
4.0315		4.5135	4.3924	4.3232	4.3136
4.9441		4.4997	4.3859	4.2996	4.2904
4.9487		4.497	4.3856	4.2914	4.3082
4.9533		4.4946	4.3805	4.2862	4.2935
4.9579		4.4957	4.3877	4.2973	4.2944
4.9625		4.506	4.3916	4.2999	4.3135
4.9671		4.4909	4.3824	4.3054	4.3039
4.9717		4.4979	4.3849	4.3043	4.2965
4.9763		4.5099	4.3883	4.3089	4.2879
4.9809		4.4949	4.4	4.2973	4.2954
4.9855		4.5123	4.3904	4.2938	4.2928
4.9901		4.494	4.3834	4.2959	4.2945
4.9947		4.4913	4.3851	4.291	4.2935
4.9993		4.5025	4.3833	4.2866	4.3066
5.0039		4.4946	4.3827	4.2879	4.3016
5.0085		4.4976	4.38	4.3124	4.3018
5.0131		4.5011	4.3854	4.2902	4.2975
5.0177		4.4901	4.3868	4.2935	4.3047
5.0223		4.5079	4.3916	4.2871	4.2926
5.0269		4.5077	4.3836	4.2981	4.2947
5.0315		4.5055	4.3787	4.3059	4.3005
5.9441		4.4908	4.3778	4.2888	4.2847
5.9487		4.5016	4.3778	4.2773	4.2723
5.9533		4.4955	4.3715	4.2839	4.2711
5.9579		4.4961	4.3792	4.2722	4.2749
5.9625		4.4884	4.3726	4.2837	4.2752
5.9671		4.4977	4.3636	4.2782	4.2886
5.9717		4.4929	4.3746	4.2787	4.2754
5.9763		4.4986	4.3745	4.2805	4.2785
5.9809		4.4975	4.3723	4.2778	4.2772
5.9855		4.5019	4.3696	4.2892	4.2781
5.9901		4.4919	4.377	4.2747	4.2844
5.9947		4.4812	4.3729	4.2916	4.2756
5.9993		4.4956	4.3689	4.2807	4.2728
6.0039		4.498	4.3861	4.2797	4.2807
6.0085		4.4862	4.3755	4.281	4.2779
6.0131		4.5008	4.3737	4.2886	4.2776
6.0177		4.5018	4.3741	4.2827	4.2821
6.0223		4.4872	4.3715	4.282	4.2891
6.0269		4.5003	4.3754	4.2814	4.2775
6.0315		4.5073	4.3659	4.267	4.2809
6.9441		4.4881	4.3741	4.2635	4.2558
6.9487		4.4869	4.3648	4.2654	4.2648
6.9533		4.5053	4.3684	4.2715	4.2541
6.9579		4.4931	4.3615	4.2642	4.2558
6.9625		4.4978	4.3667	4.2597	4.2602
6.9671		4.4864	4.3743	4.2726	4.2647
6.9717		4.5012	4.3592	4.2584	4.2601
6.9763		4.5022	4.3716	4.2573	4.2502
6.9809		4.4986	4.3703	4.2728	4.264
6.9855		4.4941	4.3659	4.2666	4.2548
6.9901		4.4872	4.3737	4.2571	4.2516
6.9947		4.498	4.3677	4.2656	4.2624
6.9993		4.4904	4.3647	4.2639	4.2627
7.0039		4.4916	4.3781	4.2677	4.2536
7.0085		4.5069	4.3574	4.2603	4.2468
7.0131		4.4931	4.354	4.2678	4.26
7.0177		4.4866	4.3633	4.2701	4.2587
7.0223		4.5021	4.3678	4.2622	4.2583
7.0269		4.4858	4.3666	4.264	4.2618
7.0315		4.4984	4.3625	4.2713	4.2662
7.9441		4.4976	4.359	4.2537	4.2491
7.9487		4.4835	4.3633	4.2582	4.2346
7.9533		4.5034	4.3631	4.2449	4.249
7.9579		4.4878	4.3667	4.2523	4.2485
7.9625		4.5036	4.3607	4.2433	4.2473
7.9671		4.4952	4.3589	4.2475	4.2473
7.9717		4.4835	4.3581	4.2511	4.2414
7.9763		4.4975	4.3556	4.2606	4.2482
7.9809		4.4836	4.3537	4.2384	4.238
7.9855		4.496	4.3603	4.2565	4.2432
7.9901		4.4841	4.3519	4.2438	4.246
7.9947		4.5019	4.3625	4.2516	4.2569
7.9993		4.4922	4.3636	4.2488	4.2465
8.0039		4.5086	4.3636	4.239	4.2547
8.0085		4.4973	4.3616	4.2541	4.2501
8.0131		4.4905	4.3609	4.2531	4.2416
8.0177		4.4791	4.357	4.2439	4.2475
8.0223		4.4918	4.3592	4.2558	4.25
8.0269		4.4844	4.355	4.2495	4.238
8.0315		4.4815	4.3503	4.2511	4.2404
8.9441		4.4853	4.3502	4.2352	4.2189
8.9487		4.489	4.3455	4.2378	4.2375
8.9533		4.4867	4.3512	4.244	4.2387
8.9579		4.4938	4.3556	4.2358	4.2271
8.9625		4.4941	4.3513	4.2503	4.2227
8.9671		4.4831	4.3594	4.234	4.232
8.9717		4.4837	4.3522	4.2417	4.2318
8.9763		4.5022	4.3554	4.2319	4.2339
8.9809		4.4847	4.35	4.24	4.2303
8.9855		4.4865	4.3545	4.2384	4.2329
8.9901		4.4923	4.3455	4.2351	4.2335
8.9947		4.489	4.3526	4.2284	4.2306
8.9993		4.4878	4.3508	4.2316	4.2395
9.0039		4.4861	4.3423	4.2321	4.2352
9.0085		4.4887	4.3502	4.2356	4.2289
9.0131		4.4803	4.3424	4.2327	4.2326
9.0177		4.4887	4.3537	4.2459	4.224
9.0223		4.4943	4.3511	4.2331	4.2295
9.0269		4.4784	4.3487	4.2409	4.2293
9.0315		4.4892	4.3491	4.2412	4.2304
9.9441		4.4817	4.3468	4.2228	4.2045
9.9487		4.489	4.3436	4.2186	4.2211
9.9533		4.4946	4.3503	4.2266	4.2142
9.9579		4.4888	4.3492	4.2342	4.2186
9.9625		4.4945	4.35	4.2327	4.2089
9.9671		4.4969	4.3536	4.229	4.2138
9.9717		4.4945	4.3453	4.2249	4.2163
9.9763		4.4938	4.3459	4.2291	4.2154
9.9809		4.4928	4.3431	4.2321	4.211
9.9855		4.4918	4.3491	4.2242	4.2234
9.9901		4.4932	4.3441	4.2324	4.2286
9.9947		4.4747	4.337	4.2222	4.2168
9.9993		4.5044	4.3437	4.2284	4.2187
10.004		4.4866	4.3472	4.2298	4.2176
10.009		4.4853	4.3427	4.2256	4.215
10.013		4.4895	4.3477	4.2245	4.2141
10.018		4.4789	4.345	4.2219	4.2133
10.022		4.4777	4.3508	4.2204	4.2131
10.027		4.4876	4.3452	4.2279	4.2065
10.031		4.4968	4.349	4.2224	4.2032
10.944		4.4905	4.3341	4.2114	4.1957
10.949		4.4959	4.3432	4.2072	4.2024
10.953		4.4905	4.3441	4.2206	4.2062
10.958		4.4886	4.3303	4.2186	4.2018
10.962		4.5	4.3326	4.2115	4.195
10.967		4.4982	4.3283	4.2172	4.2103
10.972		4.4893	4.3439	4.2076	4.209
10.976		4.481	4.3457	4.2274	4.1993
10.981		4.4798	4.3394	4.2107	4.204
10.986		4.493	4.3454	4.2028	4.2072
10.99		4.4835	4.3431	4.2137	4.2056
10.995		4.4862	4.3334	4.2187	4.209
10.999		4.485	4.3473	4.2157	4.1938
11.004		4.4821	4.3409	4.2179	4.197
11.009		4.4877	4.3413	4.2273	4.1974
11.013		4.4898	4.3425	4.233	4.1985
11.018		4.4906	4.3454	4.2143	4.2016
11.022		4.4971	4.3507	4.2207	4.1962
11.027		4.4844	4.3368	4.2298	4.1988
11.031		4.4906	4.3457	4.2101	4.2024
11.944		4.4814	4.3398	4.1981	4.1904
11.949		4.4813	4.3441	4.2008	4.1849
11.953		4.4955	4.3518	4.2083	4.1967
11.958		4.4938	4.3397	4.2089	4.1913
11.962		4.4924	4.3367	4.2038	4.1889
11.967		4.4794	4.3466	4.2089	4.1997
11.972		4.4686	4.3421	4.2022	4.1956
11.976		4.4727	4.346	4.2107	4.1861
11.981		4.4765	4.3301	4.2102	4.1845
11.986		4.4986	4.3495	4.2076	4.2025
11.99		4.4809	4.3428	4.204	4.1961
11.995		4.4843	4.3349	4.2122	4.1872
11.999		4.4742	4.3295	4.2115	4.1831
12.004		4.4965	4.3401	4.2119	4.2029
12.009		4.4852	4.3447	4.2178	4.1945
12.013		4.491	4.3444	4.1993	4.1965
12.018		4.49	4.3391	4.2048	4.1847
12.022		4.479	4.3406	4.2094	4.1988
12.027		4.4979	4.3402	4.2099	4.1916
12.031		4.4983	4.3424	4.2	4.1942
12.944		4.4846	4.3269	4.1987	4.1849
12.949		4.4759	4.3366	4.1918	4.1758
12.953		4.4725	4.3411	4.1969	4.1833
12.958		4.4902	4.3399	4.2071	4.1803
12.962		4.4783	4.3404	4.1988	4.1703
12.967		4.4896	4.3336	4.2081	4.1727
12.972		4.5009	4.3383	4.1927	4.1827
12.976		4.4806	4.3331	4.2094	4.1788
12.981		4.4929	4.3373	4.2012	4.1766
12.986		4.4928	4.3436	4.2048	4.1701
12.99		4.4965	4.3403	4.2099	4.1846
12.995		4.4713	4.3396	4.1932	4.1794
12.999		4.4928	4.3369	4.1969	4.1821
13.004		4.4703	4.3349	4.2113	4.1823
13.009		4.4817	4.3306	4.1984	4.1798
13.013		4.4922	4.342	4.1905	4.1754
13.018		4.4807	4.3342	4.1917	4.1734
13.022		4.4884	4.3405	4.2017	4.1812
13.027		4.4881	4.3465	4.1958	4.1752
13.031		4.493	4.3381	4.2086	4.1767
13.944		4.4852	4.3401	4.198	4.1683
13.949		4.486	4.3323	4.1936	4.1614
13.953		4.4932	4.3313	4.2002	4.1745
13.958		4.4811	4.3426	4.1914	4.1688
13.962		4.486	4.3328	4.196	4.1572
13.967		4.4841	4.3471	4.2037	4.1738
13.972		4.4971	4.3355	4.1891	4.176
13.976		4.4823	4.3312	4.2017	4.1584
13.981		4.4843	4.3346	4.1891	4.1697
13.986		4.4801	4.3383	4.1977	4.1622
13.99		4.4834	4.335	4.1931	4.1757
13.995		4.493	4.3326	4.1911	4.1622
13.999		4.4848	4.3362	4.1875	4.1705
14.004		4.4864	4.3456	4.1872	4.1764
14.009		4.4725	4.3373	4.1961	4.1656
14.013		4.4905	4.3305	4.1956	4.159
14.018		4.4936	4.3375	4.1886	4.1662
14.022		4.4847	4.3415	4.2002	4.165
14.027		4.4768	4.3419	4.1915	4.1657
14.031		4.4773	4.3384	4.1905	4.1746
14.944		4.4922	4.331	4.185	4.1523
14.949		4.4946	4.3267	4.1832	4.1463
14.953		4.4849	4.332	4.1875	4.1696
14.958		4.4743	4.3343	4.1775	4.1564
14.962		4.4912	4.3341	4.1996	4.1591
14.967		4.4806	4.337	4.1932	4.152
14.972		4.4747	4.3415	4.183	4.1562
14.976		4.4876	4.3296	4.1872	4.1621
14.981		4.4942	4.335	4.1831	4.1682
14.986		4.4824	4.3424	4.1923	4.1543
14.99		4.4846	4.3294	4.1823	4.1572
14.995		4.4866	4.34	4.1898	4.165
14.999		4.4956	4.3286	4.1902	4.1604
15.004		4.4796	4.3425	4.1775	4.1611
15.009		4.4801	4.3425	4.1872	4.1599
15.013		4.4876	4.3303	4.1916	4.1555
15.018		4.4839	4.3339	4.1958	4.1577
15.022		4.4731	4.3462	4.1814	4.1581
15.027		4.4795	4.3348	4.1846	4.158
15.031		4.4849	4.3485	4.1936	4.1583
15.944		4.4769	4.3329	4.1973	4.1439
15.949		4.4828	4.3322	4.1811	4.1576
15.953		4.4815	4.3379	4.1842	4.1507
15.958		4.4901	4.3379	4.1781	4.1499
15.962		4.4836	4.3297	4.1858	4.1558
15.967		4.4906	4.3325	4.1819	4.1506
15.972		4.4854	4.3402	4.1856	4.1503
15.976		4.4763	4.3476	4.1891	4.1521
15.981		4.485	4.3339	4.1882	4.1518
15.986		4.4711	4.3327	4.1881	4.1506
15.99		4.4777	4.326	4.1867	4.1452
15.995		4.4909	4.3293	4.1771	4.1542
15.999		4.4795	4.3301	4.1715	4.1544
16.004		4.4869	4.326	4.174	4.1478
16.008		4.4708	4.3429	4.1809	4.1558
16.013		4.4875	4.3249	4.1841	4.1518
16.018		4.4754	4.333	4.1911	4.1436
16.022		4.4778	4.3337	4.1947	4.1546
16.027		4.4754	4.3352	4.1878	4.1495
16.031		4.4895	4.3406	4.1902	4.1413
16.944		4.4866	4.3271	4.1748	4.1492
16.949		4.4859	4.33	4.1766	4.1482
16.953		4.4828	4.3312	4.1744	4.1486
16.958		4.4906	4.3322	4.1807	4.1526
16.962		4.4819	4.3312	4.1817	4.1524
16.967		4.4884	4.3314	4.1806	4.1403
16.972		4.4966	4.3307	4.169	4.1514
16.976		4.4937	4.3235	4.1743	4.1496
16.981		4.4965	4.3246	4.1886	4.1417
16.986		4.4769	4.342	4.181	4.1407
16.99		4.4902	4.3224	4.196	4.1327
16.995		4.4862	4.3325	4.1769	4.1412
16.999		4.4857	4.3337	4.1763	4.1478
17.004		4.4916	4.3316	4.1755	4.1545
17.008		4.481	4.336	4.1807	4.1405
17.013		4.4881	4.3326	4.1809	4.1416
17.018		4.5007	4.33	4.1809	4.1337
17.022		4.4806	4.3331	4.1874	4.1488
17.027		4.4809	4.3252	4.1802	4.1393
17.031		4.4862	4.332	4.1719	4.1419
17.944		4.4712	4.3304	4.1672	4.1348
17.949		4.4788	4.3257	4.1728	4.1293
17.953		4.4715	4.3383	4.1746	4.1362
17.958		4.4808	4.3308	4.1735	4.1356
17.962		4.4905	4.3292	4.1766	4.1382
17.967		4.4828	4.3319	4.1695	4.1343
17.972		4.4952	4.3246	4.1699	4.124
17.976		4.482	4.3292	4.172	4.126
17.981		4.4756	4.3205	4.1816	4.1334
17.986		4.4864	4.3265	4.1699	4.1282
17.99		4.4858	4.3305	4.176	4.1342
17.995		4.4953	4.3198	4.1748	4.1369
17.999		4.4924	4.3317	4.1805	4.1358
18.004		4.4807	4.3223	4.1846	4.1321
18.008		4.4688	4.3376	4.1794	4.1422
18.013		4.4839	4.3302	4.181	4.1333
18.018		4.4769	4.33	4.183	4.1424
18.022		4.4812	4.3383	4.172	4.1334
18.027		4.4908	4.3208	4.1717	4.1266
18.031		4.4757	4.3378	4.1739	4.1334
18.944		4.4889	4.3327	4.167	4.1293
18.949		4.4899	4.3345	4.1689	4.1247
18.953		4.4729	4.3294	4.168	4.1285
18.958		4.4873	4.3316	4.1688	4.1224
18.962		4.4891	4.3296	4.1715	4.1294
18.967		4.4927	4.3226	4.1694	4.1223
18.972		4.4835	4.3367	4.1767	4.1247
18.976		4.481	4.3349	4.1657	4.1284
18.981		4.4725	4.3237	4.1681	4.1213
18.986		4.4798	4.333	4.1697	4.1315
18.99		4.4822	4.3309	4.1701	4.1299
18.995		4.4747	4.3308	4.1742	4.1319
18.999		4.4911	4.3391	4.1632	4.1363
19.004		4.4962	4.3335	4.1744	4.1253
19.008		4.4884	4.3361	4.1685	4.1231
19.013		4.4925	4.3249	4.1678	4.1218
19.018		4.4889	4.33	4.1656	4.1219
19.022		4.4798	4.3319	4.1529	4.1357
19.027		4.4646	4.331	4.1695	4.1243
19.031		4.4885	4.3398	4.1717	4.1229
19.944		4.4835	4.315	4.1637	4.1127
19.949		4.4741	4.3289	4.1634	4.1141
19.953		4.4852	4.3272	4.1677	4.1261
19.958		4.4807	4.3319	4.156	4.1197
19.962		4.4888	4.3271	4.1736	4.1171
19.967		4.4792	4.3245	4.1673	4.1251
19.972		4.4952	4.3332	4.1617	4.1222
19.976		4.481	4.3317	4.1683	4.1252
19.981		4.4744	4.3199	4.1661	4.1228
19.986		4.4966	4.3254	4.166	4.1321
19.99		4.4793	4.3317	4.1639	4.1241
19.995		4.488	4.3317	4.1681	4.1108
19.999		4.4784	4.3287	4.1691	4.1233
20.004		4.4895	4.3338	4.1702	4.1169
20.008		4.4876	4.3367	4.1629	4.1315
20.013		4.4852	4.3306	4.169	4.1132
20.018		4.4772	4.3334	4.1654	4.1167
20.022		4.4815	4.3318	4.1666	4.1308
20.027		4.5004	4.3264	4.1642	4.1204
20.031		4.4853	4.3304	4.1668	4.1096
20.944		4.4967	4.3401	4.1588	4.1187
20.949		4.4851	4.3229	4.1598	4.1153
20.953		4.4977	4.3309	4.1701	4.1214
20.958		4.4778	4.3268	4.1536	4.1145
20.962		4.4757	4.3443	4.1545	4.1163
20.967		4.4887	4.3267	4.175	4.1172
20.972		4.4902	4.3343	4.1631	4.114
20.976		4.4907	4.3306	4.1605	4.1085
20.981		4.4776	4.3342	4.1645	4.1141
20.986		4.4865	4.3277	4.1674	4.1277
20.99		4.4755	4.3294	4.1637	4.1145
20.995		4.479	4.3304	4.1672	4.1107
20.999		4.4722	4.3403	4.1677	4.1085
21.004		4.4983	4.3317	4.1605	4.1156
21.008		4.4773	4.3157	4.167	4.114
21.013		4.4857	4.3234	4.1575	4.109
21.018		4.4869	4.3292	4.1623	4.1162
21.022		4.4902	4.3184	4.169	4.114
21.027		4.4911	4.3291	4.1702	4.1242
21.031		4.4966	4.3274	4.1662	4.1094
21.944		4.489	4.325	4.1617	4.1196
21.949		4.4817	4.3254	4.1677	4.1132
21.953		4.4876	4.3288	4.1615	4.1037
21.958		4.4778	4.3368	4.1573	4.1111
21.962		4.4888	4.3232	4.1536	4.1057
21.967		4.4867	4.3286	4.1671	4.1075
21.972		4.4881	4.3239	4.16	4.1117
21.976		4.4996	4.3256	4.1673	4.1113
21.981		4.4893	4.3306	4.1586	4.0991
21.986		4.4862	4.3355	4.1575	4.1094
21.99		4.4782	4.3259	4.1535	4.117
21.995		4.4784	4.3291	4.1753	4.0977
21.999		4.485	4.3275	4.1644	4.1108
22.004		4.479	4.3319	4.1631	4.1102
22.008		4.4885	4.3297	4.1557	4.1112
22.013		4.4998	4.3347	4.1588	4.1068
22.018		4.4962	4.3281	4.1627	4.1054
22.022		4.4765	4.3319	4.1598	4.1078
22.027		4.4806	4.3261	4.1505	4.1066
22.031		4.4713	4.322	4.1703	4.1051
22.944		4.4891	4.3253	4.1561	4.0951
22.949		4.4963	4.3231	4.1604	4.103
22.953		4.4817	4.3223	4.1565	4.1191
22.958		4.4806	4.3322	4.1581	4.1075
22.962		4.4877	4.3249	4.1658	4.106
22.967		4.4933	4.3227	4.1534	4.1071
22.972		4.4811	4.3176	4.1694	4.1007
22.976		4.494	4.3276	4.1643	4.1032
22.981		4.4963	4.33	4.1569	4.0989
22.986		4.4814	4.3295	4.161	4.106
22.99		4.4838	4.3286	4.1524	4.0948
22.995		4.5028	4.3293	4.1496	4.094
22.999		4.4896	4.3403	4.1564	4.1061
23.004		4.4856	4.3318	4.1661	4.096
23.008		4.4784	4.3299	4.1672	4.09
23.013		4.4813	4.3305	4.1666	4.1102
23.018		4.4825	4.3269	4.163	4.1024
23.022		4.4805	4.3335	4.1631	4.1149
23.027		4.4899	4.3197	4.161	4.1028
23.031		4.4738	4.3266	4.1666	4.1039
23.944		4.4924	4.3289	4.151	4.0912
23.949		4.4747	4.3296	4.1484	4.1009
23.953		4.4871	4.3256	4.1576	4.1115
23.958		4.4848	4.3317	4.1611	4.1006
23.962		4.4852	4.326	4.1572	4.0884
23.967		4.48	4.3219	4.1613	4.0969
23.972		4.4739	4.3174	4.1588	4.0927
23.976		4.4939	4.3301	4.1561	4.0899
23.981		4.474	4.3236	4.1574	4.0977
23.986		4.4856	4.3162	4.1547	4.0933
23.99		4.4888	4.3218	4.1596	4.1015
23.995		4.4679	4.3166	4.1619	4.1007
23.999		4.4906	4.328	4.1606	4.1078
24.004		4.4785	4.3238	4.1446	4.0892
24.008		4.4858	4.3308	4.1594	4.0887
24.013		4.481	4.3305	4.155	4.0943
24.018		4.4868	4.3247	4.1514	4.0908
24.022		4.477	4.3346	4.1516	4.0981
24.027		4.4826	4.3391	4.1565	4.1085
24.031		4.4914	4.3261	4.1531	4.0936
24.944		4.4771	4.3176	4.1555	4.0936
24.949		4.4755	4.3327	4.1461	4.0944
24.953		4.4777	4.3338	4.1685	4.0839
24.958		4.4865	4.3242	4.1604	4.0894
24.962		4.4839	4.3277	4.1544	4.0877
24.967		4.4855	4.3218	4.1569	4.0877
24.972		4.4821	4.3211	4.1522	4.1042
24.976		4.4779	4.3332	4.1499	4.0939
24.981		4.4769	4.3358	4.1514	4.0904
24.986		4.4873	4.3227	4.1526	4.0836
24.99		4.4751	4.3289	4.1458	4.0953
24.995		4.4845	4.327	4.1504	4.0969
24.999		4.4957	4.3239	4.1587	4.0961
25.004		4.4837	4.3315	4.1471	4.0921
25.008		4.4694	4.3222	4.1573	4.0942
25.013		4.4984	4.3191	4.1597	4.092
25.018		4.4884	4.3194	4.1561	4.0955
25.022		4.4798	4.332	4.1639	4.0921
25.027		4.4866	4.3266	4.1543	4.097
25.031		4.4907	4.3273	4.1494	4.0969
25.944		4.476	4.3263	4.149	4.0851
25.949		4.4842	4.3179	4.1584	4.0874
25.953		4.4824	4.3248	4.1568	4.0785
25.958		4.4762	4.3325	4.1442	4.0919
25.962		4.4761	4.3231	4.1524	4.0903
25.967		4.4841	4.3365	4.1573	4.0949
25.972		4.4573	4.3225	4.1554	4.0887
25.976		4.4822	4.3265	4.148	4.093
25.981		4.4895	4.3236	4.1533	4.0855
25.986		4.4791	4.3204	4.1594	4.0931
25.99		4.4936	4.3279	4.1469	4.0973
25.995		4.4792	4.3192	4.1667	4.1032
25.999		4.4902	4.3302	4.1559	4.0796
26.004		4.4788	4.3231	4.1605	4.0928
26.008		4.4771	4.3212	4.1605	4.0842
26.013		4.4769	4.3327	4.1545	4.0914
26.018		4.4739	4.3204	4.1524	4.0815
26.022		4.4875	4.3187	4.1596	4.0894
26.027		4.4736	4.3228	4.1508	4.0818
26.031		4.482	4.3225	4.1615	4.0774
26.944		4.4911	4.3234	4.1585	4.0843
26.949		4.4736	4.3328	4.1536	4.0859
26.953		4.4807	4.3272	4.1611	4.0971
26.958		4.4864	4.3146	4.1468	4.083
26.962		4.4989	4.3212	4.1439	4.083
26.967		4.4615	4.329	4.153	4.0851
26.972		4.4864	4.3246	4.154	4.0836
26.976		4.4824	4.3245	4.1618	4.0843
26.981		4.4823	4.3208	4.1485	4.0804
26.986		4.48	4.3238	4.1528	4.0828
26.99		4.4708	4.3275	4.1521	4.0962
26.995		4.4888	4.3142	4.1556	4.097
26.999		4.4918	4.3161	4.1528	4.0836
27.004		4.4874	4.3257	4.1412	4.089
27.008		4.4799	4.3187	4.1508	4.0842
27.013		4.4813	4.3208	4.1573	4.0927
27.018		4.4759	4.3229	4.147	4.0792
27.022		4.4923	4.3241	4.1509	4.0878
27.027		4.4706	4.3265	4.1518	4.0779
27.031		4.4809	4.3275	4.1561	4.075
27.944		4.4815	4.3242	4.1473	4.0784
27.949		4.48	4.3341	4.1513	4.077
27.953		4.4809	4.3308	4.1411	4.0831
27.958		4.4762	4.3277	4.1477	4.0777
27.962		4.4864	4.3236	4.1539	4.0666
27.967		4.4869	4.3268	4.145	4.0679
27.972		4.4806	4.323	4.1587	4.0807
27.976		4.4856	4.3327	4.153	4.0836
27.981		4.487	4.3262	4.1508	4.0766
27.986		4.4772	4.3252	4.1551	4.0801
27.99		4.4766	4.3147	4.1471	4.0698
27.995		4.4931	4.3354	4.1357	4.0682
27.999		4.4865	4.3207	4.1468	4.0766
28.004		4.473	4.3143	4.1471	4.0746
28.008		4.4884	4.323	4.1426	4.0716
28.013		4.4812	4.3268	4.1581	4.0711
28.018		4.4813	4.3233	4.1449	4.0817
28.022		4.4711	4.3286	4.1493	4.0825
28.027		4.4855	4.3298	4.1429	4.0641
28.031		4.4844	4.3273	4.163	4.0916
28.944		4.4879	4.3281	4.1471	4.0746
28.949		4.4783	4.3226	4.1577	4.0767
28.953		4.4922	4.3171	4.1417	4.076
28.958		4.4883	4.3302	4.1616	4.076
28.962		4.4771	4.3266	4.1478	4.0727
28.967		4.4747	4.3169	4.141	4.0671
28.972		4.4937	4.319	4.1522	4.0784
28.976		4.4728	4.3294	4.1526	4.0766
28.981		4.4935	4.3201	4.1409	4.0913
28.986		4.4856	4.3322	4.1532	4.0809
28.99		4.4893	4.3318	4.1478	4.0791
28.995		4.4837	4.3281	4.1487	4.0795
28.999		4.4796	4.327	4.1558	4.0786
29.004		4.4762	4.3253	4.1434	4.0846
29.008		4.485	4.3324	4.1519	4.0705
29.013		4.4943	4.3243	4.1443	4.0795
29.018		4.4871	4.3293	4.1497	4.0743
29.022		4.4735	4.3197	4.149	4.0768
29.027		4.4925	4.3275	4.1519	4.0769
29.031		4.4825	4.3306	4.1592	4.0771
29.944		4.4787	4.3238	4.1456	4.0744
29.949		4.4804	4.3255	4.148	4.0753
29.953		4.4891	4.3214	4.1527	4.069
29.958		4.4862	4.3166	4.1574	4.074
29.962		4.4864	4.325	4.1428	4.0756
29.967		4.4815	4.3141	4.1406	4.07
29.972		4.4873	4.3189	4.1472	4.0652
29.976		4.4765	4.3194	4.1477	4.0827
29.981		4.4756	4.321	4.1503	4.0797
29.986		4.4884	4.3257	4.1458	4.0714
29.99		4.4912	4.3283	4.1545	4.0677
29.995		4.4864	4.3171	4.1471	4.081
29.999		4.4881	4.3274	4.1519	4.0851
30.004		4.4818	4.3245	4.1436	4.0728
30.008		4.4673	4.3216	4.1525	4.0748
30.013		4.491	4.3245	4.1485	4.0783
30.018		4.4695	4.3237	4.1495	4.0758
30.022		4.504	4.328	4.1372	4.0648
30.027		4.4859	4.3373	4.1511	4.075
30.031		4.4727	4.3188	4.1456	4.0671
30.944		4.4863	4.3175	4.1357	4.0747
30.949		4.4894	4.3185	4.1511	4.0663
30.953		4.4811	4.3214	4.1415	4.0595
30.958		4.4807	4.323	4.1416	4.0749
30.962		4.4779	4.3215	4.1462	4.0746
30.967		4.4922	4.3313	4.1524	4.083
30.972		4.4822	4.3239	4.1482	4.0667
30.976		4.4885	4.3196	4.146	4.0668
30.981		4.4908	4.3221	4.1468	4.0749
30.986		4.472	4.3192	4.1404	4.0667
30.99		4.4832	4.3186	4.1466	4.069
30.995		4.4783	4.3185	4.1468	4.0727
30.999		4.4802	4.3234	4.1591	4.0698
31.004		4.497	4.3129	4.1458	4.0671
31.008		4.4874	4.3308	4.152	4.0699
31.013		4.4865	4.3268	4.1488	4.0643
31.018		4.4802	4.3263	4.1517	4.0709
31.022		4.4865	4.3261	4.1439	4.0666
31.027		4.4832	4.3322	4.1486	4.0632
31.031		4.49	4.3244	4.1461	4.0611
31.944		4.4908	4.3245	4.1335	4.0662
31.949		4.4737	4.3258	4.1483	4.064
31.953		4.4873	4.3179	4.1415	4.0629
31.958		4.4871	4.3236	4.1364	4.0656
31.962		4.4772	4.3289	4.1419	4.0601
31.967		4.4776	4.317	4.1435	4.0535
31.972		4.4871	4.3175	4.1476	4.0597
31.976		4.4839	4.3323	4.1492	4.065
31.981		4.494	4.3256	4.1521	4.0682
31.986		4.4862	4.3179	4.1434	4.0647
31.99		4.5003	4.329	4.1364	4.0648
31.995		4.4886	4.324	4.1448	4.0646
31.999		4.4784	4.3251	4.1628	4.0703
32.004		4.4734	4.3281	4.1438	4.046
32.008		4.4802	4.3214	4.1537	4.061
32.013		4.4947	4.3323	4.15	4.0751
32.018		4.4852	4.3212	4.14	4.0657
32.022		4.492	4.3241	4.1492	4.0628
32.027		4.4731	4.333	4.148	4.0791
32.032		4.4885	4.3251	4.1438	4.0655
32.944		4.4834	4.3182	4.1504	4.0637
32.949		4.4764	4.3174	4.1371	4.0675
32.953		4.4763	4.3279	4.1453	4.0739
32.958		4.4843	4.3264	4.1413	4.0664
32.963		4.4828	4.3155	4.137	4.0623
32.967		4.4906	4.3248	4.1401	4.0717
32.972		4.4814	4.3252	4.1503	4.0652
32.976		4.4682	4.3312	4.1465	4.0619
32.981		4.4909	4.3235	4.1374	4.0631
32.986		4.473	4.3271	4.1496	4.0593
32.99		4.4708	4.3173	4.1446	4.0628
32.995		4.4875	4.3235	4.1451	4.0641
32.999		4.4941	4.3276	4.1425	4.0605
33.004		4.4717	4.3256	4.1493	4.0681
33.008		4.4821	4.3281	4.1506	4.0609
33.013		4.4869	4.3242	4.1362	4.0659
33.018		4.4877	4.3274	4.14	4.0485
33.022		4.4674	4.3176	4.1425	4.0638
33.027		4.4829	4.3208	4.1512	4.0578
33.032		4.4785	4.3304	4.144	4.0541
33.944		4.475	4.3253	4.1549	4.0586
33.949		4.4862	4.3243	4.1476	4.069
33.953		4.4836	4.3131	4.1415	4.0657
33.958		4.4754	4.3149	4.1529	4.062
33.963		4.4957	4.3272	4.1461	4.0683
33.967		4.4817	4.3235	4.1498	4.0568
33.972		4.4839	4.3163	4.1462	4.0707
33.976		4.4752	4.3205	4.1476	4.0611
33.981		4.4886	4.314	4.1527	4.0594
33.986		4.4799	4.328	4.1502	4.0537
33.99		4.4764	4.3232	4.1439	4.0414
33.995		4.4919	4.3247	4.1423	4.0648
33.999		4.4803	4.3244	4.1426	4.0569
34.004		4.4795	4.3095	4.1465	4.0569
34.008		4.4828	4.3315	4.1452	4.0627
34.013		4.483	4.3268	4.149	4.066
34.018		4.4971	4.3278	4.1511	4.0551
34.022		4.4823	4.3214	4.1511	4.0575
34.027		4.4889	4.3205	4.1508	4.0594
34.032		4.4792	4.3256	4.1456	4.0652
34.944		4.4896	4.3259	4.1364	4.0528
34.949		4.4883	4.326	4.136	4.0518
34.953		4.4747	4.3197	4.1397	4.0468
34.958		4.4919	4.3278	4.141	4.0476
34.963		4.4956	4.318	4.1558	4.0576
34.967		4.4843	4.3253	4.1391	4.0551
34.972		4.4759	4.3165	4.1451	4.0538
34.976		4.4885	4.3136	4.1492	4.056
34.981		4.4803	4.3254	4.1318	4.0587
34.986		4.4789	4.3192	4.1512	4.0515
34.99		4.4749	4.3211	4.1446	4.0473
34.995		4.489	4.3247	4.1509	4.0632
34.999		4.4832	4.3293	4.1467	4.0624
35.004		4.4893	4.3213	4.1431	4.0593
35.008		4.4654	4.321	4.1419	4.0531
35.013		4.4868	4.326	4.1448	4.0466
35.018		4.4911	4.3256	4.1417	4.0671
35.022		4.4896	4.3217	4.1498	4.0577
35.027		4.473	4.3236	4.1564	4.066
35.032		4.4874	4.3215	4.1454	4.0504
35.944		4.4877	4.3207	4.1445	4.0653
35.949		4.4664	4.3272	4.1489	4.0544
35.953		4.485	4.3275	4.1462	4.047
35.958		4.4959	4.3303	4.1477	4.0526
35.963		4.4895	4.3186	4.1441	4.0527
35.967		4.4902	4.3178	4.1483	4.0565
35.972		4.4805	4.3282	4.1534	4.0613
35.976		4.4787	4.3256	4.1363	4.0557
35.981		4.4874	4.3216	4.1429	4.0642
35.986		4.4843	4.3099	4.1425	4.0619
35.99		4.4891	4.3153	4.1477	4.0496
35.995		4.4803	4.321	4.1438	4.0615
35.999		4.494	4.3283	4.1321	4.0523
36.004		4.4755	4.3249	4.1459	4.0591
36.008		4.4717	4.3222	4.1518	4.0597
36.013		4.4877	4.3216	4.149	4.06
36.018		4.4776	4.3239	4.1371	4.0557
36.022		4.4772	4.3303	4.1365	4.0503
36.027		4.4854	4.3294	4.152	4.0628
36.032		4.4856	4.3118	4.1465	4.0675
36.944		4.4832	4.3155	4.1413	4.0598
36.949		4.4788	4.3109	4.1449	4.0517
36.953		4.4788	4.3207	4.1404	4.0502
36.958		4.4868	4.3259	4.1449	4.0595
36.963		4.4751	4.3296	4.1398	4.058
36.967		4.4787	4.3181	4.1463	4.0499
36.972		4.472	4.3216	4.1325	4.0551
36.976		4.471	4.321	4.1475	4.0555
36.981		4.4843	4.3274	4.1423	4.0625
36.986		4.4898	4.325	4.1419	4.0445
36.99		4.4893	4.3228	4.1472	4.0527
36.995		4.4805	4.3255	4.1534	4.0575
36.999		4.4756	4.321	4.1415	4.0557
37.004		4.4679	4.3162	4.1364	4.0475
37.008		4.4888	4.331	4.146	4.0501
37.013		4.4879	4.321	4.1404	4.0508
37.018		4.485	4.3217	4.1411	4.0371
37.022		4.484	4.3263	4.1418	4.052
37.027		4.4843	4.3248	4.1318	4.0469
37.032		4.4814	4.3207	4.145	4.0509
37.944		4.4814	4.322	4.1491	4.0516
37.949		4.4791	4.3262	4.1415	4.0423
37.953		4.475	4.3169	4.135	4.0448
37.958		4.4854	4.3216	4.152	4.0434
37.963		4.4804	4.3308	4.1472	4.041
37.967		4.47	4.3235	4.1493	4.0571
37.972		4.4854	4.3244	4.1448	4.0601
37.976		4.4867	4.3237	4.1473	4.0543
37.981		4.4987	4.3285	4.1384	4.0518
37.986		4.4915	4.3294	4.1433	4.0491
37.99		4.4782	4.331	4.1424	4.0432
37.995		4.4753	4.3212	4.141	4.0522
37.999		4.4743	4.3275	4.136	4.0569
38.004		4.4791	4.3142	4.1305	4.0506
38.008		4.4801	4.337	4.1423	4.0546
38.013		4.4775	4.3142	4.1434	4.0491
38.018		4.4903	4.3301	4.125	4.0379
38.022		4.4761	4.3238	4.1395	4.0572
38.027		4.4979	4.3207	4.1467	4.0498
38.032		4.4819	4.3215	4.1367	4.0569
38.944		4.4852	4.3198	4.1389	4.0583
38.949		4.4844	4.3219	4.1464	4.0535
38.953		4.4736	4.3289	4.1379	4.0487
38.958		4.4842	4.3207	4.1455	4.0415
38.963		4.4801	4.3169	4.1337	4.0518
38.967		4.4868	4.319	4.1418	4.0393
38.972		4.4801	4.309	4.1448	4.0429
38.976		4.4872	4.321	4.1365	4.0461
38.981		4.4949	4.3178	4.1331	4.059
38.986		4.48	4.3208	4.1432	4.0401
38.99		4.4728	4.3294	4.1463	4.044
38.995		4.4927	4.3233	4.1365	4.0542
38.999		4.4758	4.3176	4.1379	4.0524
39.004		4.4709	4.3218	4.1488	4.0619
39.008		4.489	4.3121	4.1454	4.0561
39.013		4.479	4.3258	4.1414	4.0512
39.018		4.4781	4.313	4.1395	4.0549
39.022		4.4797	4.3236	4.1498	4.0558
39.027		4.494	4.3282	4.1455	4.0481
39.032		4.4739	4.3147	4.1422	4.0485
39.944		4.4728	4.3235	4.1371	4.0436
39.949		4.4823	4.3213	4.1467	4.0496
39.953		4.4852	4.3225	4.1351	4.0535
39.958		4.487	4.3288	4.1529	4.0529
39.963		4.4783	4.3324	4.1377	4.0468
39.967		4.4895	4.3326	4.1423	4.0432
39.972		4.4857	4.315	4.1464	4.0394
39.976		4.4735	4.3324	4.1471	4.0492
39.981		4.4747	4.3187	4.1307	4.0398
39.986		4.4868	4.326	4.1456	4.0469
39.99		4.4861	4.3167	4.1456	4.0486
39.995		4.485	4.3155	4.1363	4.0489
39.999		4.4852	4.3238	4.132	4.0483
40.004		4.4923	4.3366	4.1499	4.0387
40.008		4.4874	4.3335	4.1378	4.0439
40.013		4.4849	4.3303	4.1307	4.0502
40.018		4.4735	4.3139	4.1401	4.0532
40.022		4.4713	4.3228	4.1386	4.0546
40.027		4.4848	4.3219	4.1413	4.0555
40.032		4.4732	4.3174	4.1373	4.0506
40.944		4.4835	4.3157	4.1398	4.0384
40.949		4.469	4.3261	4.1387	4.0503
40.953		4.4681	4.3243	4.1366	4.0411
40.958		4.4785	4.3138	4.1398	4.0381
40.963		4.4846	4.323	4.142	4.056
40.967		4.4827	4.3213	4.1331	4.0583
40.972		4.4805	4.3141	4.147	4.0474
40.976		4.498	4.3132	4.14	4.0477
40.981		4.4659	4.3254	4.1418	4.0439
40.986		4.4831	4.3258	4.1292	4.0453
40.99		4.4812	4.3263	4.1384	4.034
40.995		4.472	4.3283	4.1326	4.047
40.999		4.4847	4.3227	4.1478	4.0503
41.004		4.4795	4.3244	4.1399	4.05
41.008		4.4939	4.3161	4.1404	4.0333
41.013		4.4917	4.3164	4.1429	4.0442
41.018		4.4752	4.3127	4.1279	4.0489
41.022		4.4811	4.3229	4.1438	4.0464
41.027		4.4787	4.3287	4.1376	4.0447
41.032		4.4821	4.3197	4.1296	4.0493
41.944		4.4873	4.3176	4.1349	4.0398
41.949		4.4919	4.3198	4.1349	4.0488
41.953		4.48	4.3161	4.1402	4.0563
41.958		4.4832	4.3203	4.1482	4.0519
41.963		4.4828	4.3139	4.1494	4.0452
41.967		4.4832	4.3231	4.1474	4.0431
41.972		4.4726	4.329	4.1351	4.0471
41.976		4.4893	4.3179	4.1313	4.0402
41.981		4.4933	4.3323	4.1415	4.0461
41.986		4.4736	4.3272	4.1385	4.0319
41.99		4.4767	4.3192	4.1468	4.0507
41.995		4.4826	4.3156	4.1396	4.0452
41.999		4.4923	4.3201	4.1319	4.0449
42.004		4.4889	4.3259	4.1381	4.0479
42.008		4.4888	4.3169	4.1423	4.047
42.013		4.4746	4.3217	4.1391	4.0422
42.018		4.4865	4.3172	4.1308	4.0425
42.022		4.4936	4.3232	4.1376	4.0474
42.027		4.4893	4.3176	4.1406	4.0479
42.032		4.4861	4.3194	4.1329	4.0502
42.944		4.4836	4.3193	4.1342	4.0331
42.949		4.4736	4.3246	4.138	4.0483
42.953		4.4893	4.3175	4.1296	4.0448
42.958		4.4803	4.3261	4.1453	4.0393
42.963		4.4719	4.32	4.1507	4.0454
42.967		4.4853	4.3242	4.1343	4.0477
42.972		4.4712	4.3205	4.1415	4.0509
42.976		4.4695	4.3232	4.134	4.0537
42.981		4.4785	4.3262	4.1333	4.0416
42.986		4.4823	4.3241	4.1416	4.0396
42.99		4.4744	4.3151	4.138	4.0413
42.995		4.4845	4.3192	4.1422	4.0442
42.999		4.4924	4.324	4.1299	4.0494
43.004		4.4715	4.3162	4.1431	4.0507
43.008		4.48	4.3228	4.1481	4.0466
43.013		4.4887	4.3247	4.1293	4.0518
43.018		4.4895	4.3215	4.1461	4.042
43.022		4.4817	4.3221	4.1356	4.0492
43.027		4.4714	4.3258	4.1402	4.0396
43.032		4.4639	4.3296	4.1376	4.0543
43.944		4.4846	4.3187	4.1448	4.0353
43.949		4.4898	4.3238	4.1417	4.0368
43.953		4.4729	4.3258	4.1491	4.0372
43.958		4.4854	4.3133	4.1482	4.0434
43.963		4.4743	4.3297	4.1406	4.0388
43.967		4.4905	4.3266	4.1336	4.0377
43.972		4.4838	4.3247	4.1423	4.04
43.976		4.4821	4.3218	4.1517	4.0452
43.981		4.4732	4.311	4.1394	4.0601
43.986		4.4885	4.3197	4.1277	4.0395
43.99		4.4783	4.32	4.1407	4.0373
43.995		4.4864	4.3262	4.1403	4.0351
43.999		4.4872	4.3325	4.1353	4.0411
44.004		4.4819	4.3153	4.1425	4.033
44.008		4.481	4.3179	4.1443	4.0387
44.013		4.483	4.3233	4.144	4.0324
44.018		4.4742	4.3345	4.1322	4.0379
44.022		4.4834	4.3185	4.1418	4.0404
44.027		4.479	4.3155	4.141	4.0386
44.032		4.4762	4.3148	4.14	4.0469
44.944		4.4817	4.3149	4.1437	4.0523
44.949		4.4778	4.3265	4.1343	4.0443
44.953		4.4846	4.3301	4.1396	4.0374
44.958		4.4882	4.3235	4.1413	4.0587
44.963		4.4754	4.3162	4.1452	4.0445
44.967		4.4928	4.3134	4.1327	4.0411
44.972		4.4801	4.3183	4.1458	4.0501
44.976		4.484	4.321	4.1379	4.0381
44.981		4.4857	4.3088	4.1447	4.0395
44.986		4.4789	4.3202	4.137	4.0423
44.99		4.4836	4.3248	4.1323	4.0432
44.995		4.4901	4.3225	4.1379	4.0431
44.999		4.4831	4.3267	4.1358	4.0437
45.004		4.4752	4.3134	4.1498	4.0436
45.008		4.4726	4.3194	4.143	4.0374
45.013		4.4721	4.3256	4.1335	4.0398
45.018		4.4682	4.3217	4.1411	4.0511
45.022		4.4778	4.3154	4.1446	4.042
45.027		4.468	4.3289	4.1384	4.0431
45.032		4.4823	4.3265	4.1388	4.0354
45.944		4.48	4.3223	4.1365	4.0355
45.949		4.4792	4.3165	4.1378	4.0395
45.953		4.4802	4.327	4.1406	4.0372
45.958		4.4854	4.3205	4.1443	4.0262
45.963		4.4808	4.3211	4.146	4.0398
45.967		4.4747	4.3245	4.1422	4.0388
45.972		4.4867	4.3284	4.1241	4.0424
45.976		4.5004	4.3206	4.1388	4.0436
45.981		4.4954	4.3204	4.1341	4.0426
45.986		4.4919	4.3222	4.139	4.0517
45.99		4.4906	4.3219	4.138	4.028
45.995		4.4846	4.3171	4.1397	4.0395
45.999		4.4839	4.322	4.1343	4.0356
46.004		4.4781	4.3174	4.1333	4.0399
46.008		4.4865	4.3196	4.1386	4.0492
46.013		4.4936	4.3241	4.1459	4.045
46.018		4.4777	4.3273	4.1333	4.0383
46.022		4.4782	4.3273	4.145	4.0407
46.027		4.4739	4.3204	4.138	4.0421
46.032		4.4949	4.3169	4.1372	4.0381
46.944		4.4789	4.3203	4.1417	4.0386
46.949		4.4791	4.321	4.1411	4.0439
46.953		4.4812	4.3238	4.1424	4.0418
46.958		4.4693	4.3259	4.1435	4.0315
46.963		4.4927	4.3171	4.1334	4.0385
46.967		4.4836	4.3195	4.1442	4.0467
46.972		4.4708	4.3116	4.1363	4.0404
46.976		4.4871	4.3188	4.1338	4.0352
46.981		4.4779	4.3241	4.1337	4.0405
46.986		4.4693	4.3199	4.1533	4.0351
46.99		4.4905	4.3199	4.1388	4.0338
46.995		4.4864	4.325	4.139	4.0339
46.999		4.4839	4.3187	4.1418	4.0298
47.004		4.4743	4.3222	4.1121	4.0341
47.008		4.4895	4.3268	4.137	4.0342
47.013		4.4934	4.3153	4.1309	4.0291
47.018		4.4962	4.3132	4.1342	4.032
47.022		4.4696	4.3232	4.1449	4.0289
47.027		4.4967	4.3233	4.1336	4.0431
47.032		4.4972	4.3144	4.1338	4.0443
47.944		4.4776	4.3126	4.1273	4.0323
47.949		4.4818	4.323	4.1327	4.0414
47.953		4.4798	4.3177	4.1349	4.0496
47.958		4.4767	4.3282	4.1422	4.0368
47.963		4.4789	4.3173	4.1424	4.0354
47.967		4.4771	4.3085	4.1347	4.0405
47.972		4.4733	4.3221	4.1375	4.0383
47.976		4.4904	4.325	4.1328	4.0336
47.981		4.493	4.3268	4.1296	4.0408
47.986		4.4802	4.328	4.1368	4.0464
47.99		4.4759	4.3254	4.1346	4.0367
47.995		4.4767	4.3106	4.1423	4.0351
47.999		4.4817	4.323	4.1375	4.0477
48.004		4.4799	4.3332	4.1355	4.0379
48.008		4.4852	4.3191	4.1393	4.0359
48.013		4.4827	4.3293	4.1355	4.0374
48.018		4.4791	4.3261	4.1505	4.042
48.022		4.4948	4.3154	4.1406	4.0426
48.027		4.4905	4.3241	4.1322	4.0288
48.032		4.4932	4.3219	4.1404	4.049
48.944		4.4832	4.3116	4.1396	4.0244
48.949		4.4897	4.3223	4.1322	4.0316
48.953		4.4898	4.3205	4.1412	4.0325
48.958		4.4788	4.3268	4.1398	4.0327
48.963		4.4731	4.3247	4.1311	4.0369
48.967		4.4752	4.3199	4.1497	4.0388
48.972		4.4632	4.3157	4.1438	4.0425
48.976		4.4804	4.3141	4.1347	4.0421
48.981		4.4867	4.3258	4.1429	4.0346
48.986		4.4827	4.3254	4.1461	4.0337
48.99		4.4831	4.3178	4.1354	4.0325
48.995		4.4739	4.3156	4.1315	4.0333
48.999		4.4791	4.3255	4.1295	4.0439
49.004		4.4828	4.3205	4.1448	4.0455
49.008		4.4956	4.3197	4.1281	4.0409
49.013		4.4809	4.3244	4.1367	4.0379
49.018		4.4812	4.326	4.1446	4.0356
49.022		4.4878	4.3145	4.1429	4.0361
49.027		4.4792	4.3232	4.13	4.0343
49.032		4.4826	4.3188	4.1326	4.0346
49.944		4.4784	4.3169	4.1289	4.0216
49.949		4.4829	4.326	4.1333	4.0409
49.953		4.4848	4.3173	4.1398	4.0395
49.958		4.4841	4.3148	4.1291	4.033
49.963		4.4816	4.3197	4.1325	4.0442
49.967		4.4731	4.3197	4.1377	4.0328
49.972		4.4735	4.3263	4.1267	4.0376
49.976		4.481	4.3185	4.1386	4.0358
49.981		4.4769	4.3235	4.1361	4.0357
49.986		4.4873	4.3179	4.143	4.0319
49.99		4.4771	4.3196	4.1319	4.0327
49.995		4.493	4.3224	4.1279	4.0309
49.999		4.4834	4.3254	4.1356	4.033
50.004		4.4728	4.3179	4.1282	4.0397
50.008		4.4803	4.3251	4.1483	4.0368
50.013		4.4803	4.3236	4.1519	4.0298
50.018		4.4716	4.3229	4.1322	4.0372
50.022		4.4834	4.3271	4.1316	4.0407
50.027		4.4844	4.3095	4.1342	4.0421
50.032		4.5044	4.3169	4.1344	4.042
0.93773						4.2344
0.94795						4.2434
0.95817						4.2491
0.96839						4.2401
0.97861						4.2406
0.98883						4.2444
0.99905						4.243
1.0093						4.2321
1.0195						4.2457
1.9377						4.2161
1.948						4.2204
1.9582						4.2284
1.9684						4.2223
1.9786						4.2144
1.9888						4.228
1.9991						4.2203
2.0093						4.2201
2.0195						4.2224
2.9377						4.2072
2.948						4.204
2.9582						4.1984
2.9684						4.2057
2.9786						4.2069
2.9888						4.203
2.9991						4.2041
3.0093						4.1949
3.0195						4.2012
3.9377						4.1898
3.948						4.1949
3.9582						4.1784
3.9684						4.18
3.9786						4.1793
3.9888						4.1801
3.9991						4.1774
4.0093						4.189
4.0195						4.1813
4.9377						4.1697
4.948						4.174
4.9582						4.1667
4.9684						4.1728
4.9786						4.1735
4.9888						4.1681
4.9991						4.1617
5.0093						4.1662
5.0195						4.1657
5.9377						4.1499
5.948						4.1527
5.9582						4.1504
5.9684						4.1538
5.9786						4.1447
5.9888						4.1463
5.9991						4.144
6.0093						4.1538
6.0195						4.1528
6.9377						4.137
6.948						4.1372
6.9582						4.1387
6.9684						4.1369
6.9786						4.1386
6.9888						4.1368
6.9991						4.1368
7.0093						4.1374
7.0195						4.1382
7.9377						4.1123
7.948						4.1286
7.9582						4.1193
7.9684						4.1204
7.9786						4.1199
7.9888						4.1194
7.9991						4.116
8.0093						4.1165
8.0195						4.1193
8.9377						4.1118
8.948						4.1084
8.9582						4.1062
8.9684						4.1034
8.9786						4.1093
8.9888						4.1149
8.9991						4.1054
9.0093						4.1072
9.0195						4.1129
9.9377						4.0849
9.948						4.099
9.9582						4.0906
9.9684						4.0895
9.9786						4.0968
9.9888						4.094
9.9991						4.0913
10.009						4.0935
10.019						4.0967
10.938						4.0786
10.948						4.081
10.958						4.0787
10.968						4.0785
10.979						4.08
10.989						4.0841
10.999						4.0818
11.009						4.0783
11.019						4.0805
11.938						4.0664
11.948						4.0718
11.958						4.0649
11.968						4.0589
11.979						4.0723
11.989						4.0688
11.999						4.075
12.009						4.0655
12.019						4.0657
12.938						4.0652
12.948						4.0595
12.958						4.0599
12.968						4.0653
12.979						4.0629
12.989						4.0595
12.999						4.0594
13.009						4.0654
13.019						4.0586
13.938						4.0511
13.948						4.0488
13.958						4.0439
13.968						4.0533
13.979						4.0488
13.989						4.0472
13.999						4.0436
14.009						4.0487
14.019						4.0472
14.938						4.0357
14.948						4.0372
14.958						4.0403
14.968						4.0362
14.979						4.029
14.989						4.0446
14.999						4.0425
15.009						4.0473
15.019						4.0316
15.938						4.0282
15.948						4.0235
15.958						4.0321
15.968						4.0301
15.979						4.0319
15.989						4.0276
15.999						4.0347
16.009						4.0306
16.019						4.0328
16.938						4.0099
16.948						4.0206
16.958						4.0191
16.968						4.0247
16.979						4.0173
16.989						4.0142
16.999						4.0176
17.009						4.0172
17.019						4.0132
17.938						4.0142
17.948						4.0059
17.958						4.0081
17.968						4.0093
17.979						4.0097
17.989						4.0168
17.999						4.0121
18.009						4.0123
18.019						4.011
18.938						3.9963
18.948						3.9972
18.958						4.0004
18.968						4.0015
18.979						4.0029
18.989						3.9998
18.999						4.0055
19.009						3.9989
19.019						4.0019
19.938						3.9931
19.948						3.9953
19.958						3.9888
19.968						3.9885
19.979						4.0009
19.989						3.994
19.999						3.9903
20.009						3.994
20.019						4.0015
20.938						3.9802
20.948						3.9883
20.958						3.9833
20.968						3.9833
20.979						3.9848
20.989						3.9825
20.999						3.9875
21.009						3.9778
21.019						3.9825
21.938						3.9767
21.948						3.9886
21.958						3.9736
21.968						3.9818
21.979						3.9745
21.989						3.978
21.999						3.9839
22.009						3.974
22.019						3.9783
22.938						3.9712
22.948						3.9669
22.958						3.9725
22.968						3.9731
22.979						3.9667
22.989						3.9729
22.999						3.9782
23.009						3.9751
23.019						3.9759
23.938						3.9681
23.948						3.9598
23.958						3.9665
23.968						3.9561
23.979						3.9628
23.989						3.9688
23.999						3.9727
24.009						3.9671
24.019						3.9658
24.938						3.9544
24.948						3.9536
24.958						3.9509
24.968						3.9605
24.979						3.9557
24.989						3.9576
24.999						3.9542
25.009						3.9563
25.019						3.9546
25.938						3.9506
25.948						3.9525
25.958						3.9477
25.968						3.9525
25.979						3.9554
25.989						3.9519
25.999						3.9556
26.009						3.9433
26.019						3.9538
26.938						3.9402
26.948						3.9451
26.958						3.9449
26.968						3.9435
26.979						3.9404
26.989						3.9376
26.999						3.9478
27.009						3.939
27.019						3.9415
27.938						3.9317
27.948						3.9366
27.958						3.9371
27.968						3.9323
27.979						3.9451
27.989						3.9321
27.999						3.9387
28.009						3.9355
28.019						3.9414
28.938						3.9367
28.948						3.9393
28.958						3.9366
28.968						3.9364
28.979						3.9364
28.989						3.9275
28.999						3.9361
29.009						3.9346
29.019						3.9408
29.938						3.9237
29.948						3.924
29.958						3.9226
29.968						3.9249
29.979						3.9223
29.989						3.9293
29.999						3.9289
30.009						3.9269
30.019						3.9397
30.938						3.9229
30.948						3.9293
30.958						3.924
30.968						3.9267
30.979						3.9229
30.989						3.923
30.999						3.9225
31.009						3.9242
31.019						3.9293
31.938						3.9163
31.948						3.9226
31.958						3.9178
31.968						3.9229
31.979						3.9169
31.989						3.9191
31.999						3.9187
32.009						3.9135
32.019						3.9243
32.938						3.9161
32.948						3.9087
32.958						3.9089
32.968						3.9183
32.979						3.9176
32.989						3.9112
32.999						3.9255
33.009						3.9171
33.019						3.916
33.938						3.9066
33.948						3.9064
33.958						3.9114
33.968						3.9068
33.979						3.9067
33.989						3.9097
33.999						3.9137
34.009						3.9134
34.019						3.9092
34.938						3.9184
34.948						3.9031
34.958						3.91
34.968						3.9052
34.979						3.9061
34.989						3.9078
34.999						3.9031
35.009						3.9023
35.019						3.9102
35.938						3.9052
35.948						3.9021
35.958						3.9048
35.968						3.9046
35.979						3.9094
35.989						3.9007
35.999						3.9002
36.009						3.905
36.019						3.901
36.938						3.9016
36.948						3.8977
36.958						3.8985
36.968						3.8941
36.979						3.8965
36.989						3.9005
36.999						3.902
37.009						3.896
37.019						3.892
37.938						3.8947
37.948						3.8913
37.958						3.8994
37.968						3.8889
37.979						3.8887
37.989						3.8924
37.999						3.8973
38.009						3.8802
38.019						3.8971
38.938						3.89
38.948						3.8937
38.958						3.8863
38.968						3.8899
38.979						3.8856
38.989						3.8837
38.999						3.8906
39.009						3.8856
39.019						3.8972
39.938						3.8854
39.948						3.8849
39.958						3.8867
39.968						3.8882
39.979						3.8885
39.989						3.8822
39.999						3.8916
40.009						3.8783
40.019						3.8884
40.938						3.8853
40.948						3.8751
40.958						3.8857
40.968						3.88
40.979						3.8783
40.989						3.8824
40.999						3.8857
41.009						3.8828
41.019						3.8827
41.938						3.878
41.948						3.8809
41.958						3.8861
41.968						3.8806
41.979						3.876
41.989						3.8871
41.999						3.8794
42.009						3.8843
42.019						3.884
42.938						3.8871
42.948						3.8812
42.958						3.8776
42.968						3.8807
42.979						3.8806
42.989						3.8857
42.999						3.8757
43.009						3.8797
43.019						3.8803
43.938						3.8756
43.948						3.8807
43.958						3.8731
43.968						3.8719
43.979						3.8766
43.989						3.8726
43.999						3.8735
44.009						3.8759
44.019						3.8776
44.938						3.8744
44.948						3.8692
44.958						3.87
44.968						3.8772
44.979						3.8718
44.989						3.8786
44.999						3.8743
45.009						3.8715
45.019						3.8742
45.938						3.8745
45.948						3.8689
45.958						3.8702
45.968						3.873
45.979						3.8721
45.989						3.8734
45.999						3.8704
46.009						3.8653
46.019						3.8786
46.938						3.8643
46.948						3.8665
46.958						3.8659
46.968						3.8634
46.979						3.8682
46.989						3.8659
46.999						3.8757
47.009						3.8668
47.019						3.8621
47.938						3.8626
47.948						3.8574
47.958						3.8602
47.968						3.8622
47.979						3.864
47.989						3.8629
47.999						3.8675
48.009						3.861
48.019						3.8609
48.938						3.8702
48.948						3.8609
48.958						3.8665
48.968						3.8627
48.979						3.8588
48.989						3.8659
48.999						3.8595
49.009						3.8692
49.019						3.8638
49.938						3.86
49.948						3.8611
49.958						3.8649
49.968						3.8638
49.979						3.8629
49.989						3.8625
49.999						3.8557
50.009						3.8625
50.019						3.8649
50.938						3.8639
50.948						3.8617
50.958						3.8588
50.968						3.8559
50.979						3.8511
50.989						3.8645
50.999						3.8536
51.009						3.8559
51.019						3.8581
51.938						3.855
51.948						3.8585
51.958						3.8618
51.968						3.8629
51.979						3.8597
51.989						3.8568
51.999						3.861
52.009						3.8559
52.019						3.853
52.938						3.8594
52.948						3.8537
52.958						3.8553
52.968						3.8588
52.979						3.8588
52.989						3.8603
52.999						3.859
53.009						3.8591
53.019						3.857
53.938						3.8496
53.948						3.8487
53.958						3.8566
53.968						3.8603
53.979						3.8545
53.989						3.8591
53.999						3.8481
54.009						3.8506
54.019						3.8454
54.938						3.8484
54.948						3.8516
54.958						3.8499
54.968						3.8468
54.979						3.8496
54.989						3.8604
54.999						3.8505
55.009						3.8508
55.019						3.8558
55.938						3.8543
55.948						3.8543
55.958						3.8492
55.968						3.8516
55.979						3.8485
55.989						3.8434
55.999						3.8425
56.009						3.853
56.019						3.8524
56.938						3.8494
56.948						3.8562
56.958						3.8573
56.968						3.8516
56.979						3.8479
56.989						3.8551
56.999						3.8523
57.009						3.8449
57.019						3.8478
57.938						3.8396
57.948						3.8477
57.958						3.8528
57.968						3.8489
57.979						3.8386
57.989						3.8533
57.999						3.8436
58.009						3.8465
58.019						3.8405
58.938						3.8442
58.948						3.8455
58.958						3.8463
58.968						3.8508
58.979						3.846
58.989						3.848
58.999						3.8484
59.009						3.8362
59.019						3.8466
59.938						3.847
59.948						3.8395
59.958						3.8431
59.968						3.8419
59.979						3.8385
59.989						3.8457
59.999						3.8449
60.009						3.8488
60.019						3.8465
60.938						3.838
60.948						3.8387
60.958						3.8451
60.968						3.8369
60.979						3.8486
60.989						3.8488
60.999						3.8387
61.009						3.8463
61.019						3.8433
61.938						3.8413
61.948						3.8429
61.958						3.8443
61.968						3.8456
61.979						3.8344
61.989						3.8389
61.999						3.847
62.009						3.8414
62.019						3.8402
62.938						3.8396
62.948						3.8434
62.958						3.8432
62.968						3.8386
62.979						3.8366
62.989						3.8362
62.999						3.8402
63.009						3.8414
63.019						3.835
63.938						3.834
63.948						3.8363
63.958						3.8416
63.968						3.8384
63.979						3.835
63.989						3.8424
63.999						3.8418
64.009						3.8393
64.019						3.8414
64.938						3.8397
64.948						3.8419
64.958						3.8397
64.968						3.8369
64.979						3.8425
64.989						3.8449
64.999						3.841
65.009						3.8359
65.019						3.8402
65.938						3.8333
65.948						3.8426
65.958						3.8348
65.968						3.8323
65.979						3.8415
65.989						3.8399
65.999						3.8366
66.009						3.8364
66.019						3.8369
66.938						3.833
66.948						3.8377
66.958						3.8298
66.968						3.8388
66.979						3.8372
66.989						3.8408
66.999						3.8395
67.009						3.841
67.019						3.8394
67.938						3.8391
67.948						3.8371
67.958						3.831
67.968						3.8441
67.979						3.8329
67.989						3.8392
67.999						3.833
68.009						3.836
68.019						3.8396
68.938						3.8373
68.948						3.8358
68.958						3.8355
68.968						3.8324
68.979						3.8326
68.989						3.8318
68.999						3.8416
69.009						3.8336
69.019						3.8376
69.938						3.8311
69.948						3.8309
69.958						3.8362
69.968						3.8319
69.979						3.8315
69.989						3.834
69.999						3.8353
70.009						3.8275
70.019						3.8342
70.938						3.8236
70.948						3.8363
70.958						3.8314
70.968						3.8349
70.979						3.8349
70.989						3.8288
70.999						3.8303
71.009						3.8348
71.019						3.834
71.938						3.8226
71.948						3.8304
71.958						3.8323
71.968						3.8267
71.979						3.8286
71.989						3.8302
71.999						3.8317
72.009						3.8341
72.019						3.8301
72.938						3.8326
72.948						3.8306
72.958						3.8306
72.968						3.8387
72.979						3.8287
72.989						3.8298
72.999						3.8305
73.009						3.8274
73.019						3.8285
73.938						3.8209
73.948						3.8334
73.958						3.832
73.968						3.8287
73.979						3.8293
73.989						3.8279
73.999						3.8252
74.009						3.8323
74.019						3.8246
74.938						3.8304
74.948						3.8293
74.958						3.8303
74.968						3.8283
74.979						3.834
74.989						3.8188
74.999						3.8326
75.009						3.8327
75.019						3.8254
75.938						3.8304
75.948						3.8242
75.958						3.826
75.968						3.8258
75.979						3.8322
75.989						3.8292
75.999						3.8287
76.009						3.8332
76.019						3.8312
76.938						3.8268
76.948						3.826
76.958						3.8344
76.968						3.8212
76.979						3.8285
76.989						3.8312
76.999						3.8286
77.009						3.836
77.019						3.8254
77.938						3.8252
77.948						3.8261
77.958						3.8323
77.968						3.8297
77.979						3.8291
77.989						3.8268
77.999						3.8345
78.009						3.8224
78.019						3.825
78.938						3.8282
78.948						3.8332
78.958						3.824
78.968						3.8272
78.979						3.8311
78.989						3.8268
78.999						3.8289
79.009						3.8309
79.019						3.8269
79.938						3.8234
79.948						3.8264
79.958						3.8324
79.968						3.8245
79.979						3.8277
79.989						3.8284
79.999						3.8232
80.009						3.8245
80.019						3.8296
80.938						3.8264
80.948						3.8246
80.958						3.8304
80.968						3.8252
80.979						3.8237
80.989						3.8246
80.999						3.8281
81.009						3.8227
81.019						3.8264
81.938						3.8193
81.948						3.8223
81.958						3.8199
81.968						3.8226
81.979						3.8292
81.989						3.8287
81.999						3.8239
82.009						3.8205
82.019						3.8255
82.938						3.8187
82.948						3.8189
82.958						3.8232
82.968						3.8249
82.979						3.8169
82.989						3.819
82.999						3.826
83.009						3.8192
83.019						3.8218
83.938						3.8214
83.948						3.8282
[truncated: 1,381 more rows]

[truncated: 34 more sheets: Fig.5b, Fig.5c, Fig.6a no IPTG, Fig.6a + IPTG, Fig.6b no arabinose, Fig.6b + arabinose, sFig.2, sFig.3a, sFig.3b, sFig.4, sFig.5b, sFig.5c, sFig.5d, sFig.5e, sFig.6a, sFig.6b, sFig.6c, sFig.7a, sFig.7b, sFig.7c …]
